# Supplementary material for: A nanobody-based fluorescent reporter reveals human α-synuclein in the cell cytosol
Source: Nat Commun. 2020 Jun 1;11:2729. doi: 10.1038/s41467-020-16575-0 (PMC7264335; doi:10.1038/s41467-020-16575-0)
Supplement: Supplementary file 4 — Source data [file 41467_2020_16575_MOESM4_ESM.xlsx]

## Sheet: Fig1e
						haSyn plasmid (µg)		0	0	0	0.005	0.005	0.005	0.05	0.05	0.05	0.2	0.2	0.2	0.5	0.5	0.5	1	1	1	2	2	2
	haSynplasmid (µg)		% Reporter-cells			replication		1	2	3	1	2	3	1	2	3	1	2	3	1	2	3	1	2	3	1	2	3
	0	1.58607	3.95584	1.04312		GFP values (AU) per cell		74.692	189.83	79.519	38.825	129.46	29.53	285.54	219.31	131.42	57.897	84.444	685.05	646.31	1297.7	44.939	138.45	128.59	84.284	767.16	2367.3	65.62
	0.005	1.51818	1.50892	1.84552				47.272	64.498	36.416	24.822	236.05	91.746	88.519	109.39	81.076	54.475	287.32	520.38	81.81	323.9	16.306	909.13	156.26	126.52	1367.7	607.44	1576.4
	0.05	4.7579	5.78755	3.35277				98.977	32.683	121.45	53.363	85.608	98.11	166.78	41.284	66.684	1346.8	250.85	110.1	890.63	50.929	42.738	140.52	1363.5	143.76	1479.6	278.68	113.35
	0.2	16.8345	18.2645	8.86076				132.34	84.371	99.579	123.01	124.1	459.48	59.416	270.35	67.959	1766.2	1984	59.247	37.183	100.18	51.979	135.99	517.2	361.47	113.35	2628.3	87.947
	0.5	23.3665	30.1382	16.5541				127.37	210.68	62.78	132.8	147.54	82.091	55.781	62.848	53.248	268.33	57.843	101.07	212.9	378.59	91.599	49.853	104.6	86.48	197.14	1415.1	186.65
	1	31.8417	34.5231	19.2878				9.317	37.142	84.432	211.09	113.91	26.647	47.291	58.708	80.828	114.69	79.496	105.75	867.72	158.44	94.038	316.71	46.136	495.43	78.073	949.64	167.81
	2	36.233	39.6752	32.3851				104.05	71.462	27.062	34.96	76.232	64.712	63.007	91.472	26.532	38.577	106.98	52.917	353.01	659.66	32.517	53.665	610.15	165.84	701.2	1310.6	63.967
								84.444	1062.6	68.406	78.761	122.56	30.638	68.846	114.6	54.365	103.33	76.71	279.97	686.47	42.128	122.59	53.547	257.31	151.57	73.023	9455	198.14
								51.844	139.11	70.709	49.035	203.38	20.139	6.3958	330.6	53.85	300.48	586.84	84.561	91.586	268.04	107.46	693.13	82.381	128.36	2774.8	204.49	209.62
								42.63	34.497	142.39	43.463	72.236	35.957	154.29	80.721	286.15	428.26	64.758	139.44	1368.3	1175.1	41.873	123.9	82.252	98.674	292.92	892.2	198.99
								107.66	65.757	117.59	36.912	55.634	237.52	271.47	141.95	289.31	135.46	107.94	208.74	153.26	49.639	616.92	212.31	136.65	88.825	123.67	881.6	269.92
								20.056	69.65	83.078	42.749	76.57	69.802	131.32	40.947	252.8	66.342	172.86	209.19	112.85	308.63	177.65	214.86	160.54	106.3	1262.4	251	835.38
								122.2	100.89	118.99	86.824	59.563	58.546	98.532	166.87	50.885	55.114	352.24	278.32	69.991	34.122	72.373	68.579	61.71	71.715	673.96	481.62	104.07
								74.582	50.529	148.72	64.838	70.41	13.54	99.561	175.36	226	14.365	59.182	63.709	100.68	853.71	17.948	474.84	72.613	152.54	165.24	83.373	140.31
								116.03	69.373	21.535	92.441	135.65	38.269	166.75	158.84	101.55	56.137	247.28	187.48	74.281	1245.2	59.311	78.001	496.28	105.6	238.98	2890.2	210.27
								120.51	49.437	90.247	61.538	460.17	76.11	158.06	57.538	340.85	516.59	965.03	211.38	49.436	320.09	216.81	397.82	179.38	20.22	688.44	259.71	74.712
								48.259	42.894	27.299	36.902	43.659	50.849	83.135	34.483	184.1	257.34	39.887	211.7	93.317	375.71	16.622	312.94	78.333	131.53	125.85	45.554	261.44
								108.88	90.414	22.986	23.832	59.745	14.111	63.389	73.756	119.75	444.89	93.918	88.776	1312	306.2	39.274	45.033	94.57	186.18	698.56	996.77	2269.6
								281.89	60.162	128.87	29.813	35.467	51.014	87.85	45.422	19.94	205.05	45.529	419.39	420.3	628.01	57.829	113.6	520.62	85.603	2369.5	643.88	1144.5
								58.091	125.62	66.502	88.842	53.441	23.039	9.5794	81.951	34.687	222.85	210.42	119.51	73.841	91.606	90.27	145.14	85.049	80.884	111.54	1510	230.8
								127.57	56.653	112.62	46.867	85.327	110.07	83.219	45.131	269.29	296.35	59.316	291.26	25.848	247.71	37.939	64.502	74.473	71.313	69.7	803.03	448.44
								58.072	141.34	56.399	88.508	179.77	26.967	96.606	133.85	446.32	566.56	82.971	169.37	61.137	98.257	47.874	1065.5	94.636	77.27	84.052	2152.7	67.534
								98.568	249.58	75.471	177.46	35.604	158.55	168.82	205.03	157.34	219.72	135.73	378.13	70.387	121.01	50.301	179.33	1869.1	61.304	63.024	53.434	445.04
								41.43	38.729	172	40.713	204.1	42.18	91.461	178.98	62.913	143.24	126.57	129.76	165.82	720.64	50.533	124.44	29.96	149.35	464.79	1985	304.57
								45.48	59.356	85.63	38.986	83.197	35.417	67.353	29.129	82.009	531.89	79.4	487.63	136.13	766.66	446.44	461.35	107.73	131.35	75.623	607.92	941.53
								155.08	79.4	49.86	67.892	41.454	17.142	198.84	25.441	45.125	19.107	500.53	171	59.238	160.22	78.697	147.3	92.421	74.791	58.466	2750.2	1177.7
								31.105	317.23	120.77	134.47	113.09	41.399	53.291	151.59	68.667	151.83	2100.5	215.69	200.28	405.09	60.263	171.18	897	226.37	116.29	1051.1	597.08
								53.851	77.398	109.58	65.835	90.903	115.52	14.615	137.17	40.452	48.76	128.69	352.34	96.865	28.797	5.9424	81.717	1138.7	63.6	185.2	1636.1	128.49
								251.7	48	62.704	78.356	60.083	119.19	10.908	50.035	142.33	263.64	323.43	597.79	43.352	370.17	62.543	126.5	69.15	70.993	341.81	215.77	1441.6
								40.94	70.628	55.883	37.457	135.43	209.86	50.274	79.017	105.62	38.434	130.6	724.71	46.111	102.22	29.366	131.89	21.522	20.806	280.36	117.01	869.26
								73.885	68.371	179.37	152.29	78.17	82.131	200.49	291.6	54.959	29.446	36.557	75.749	180.06	157.69	52.827	149.33	1068.9	68.345	291.51	933.81	1632.5
								84.974	233.08	40.469	177.67	103.9	32.619	71.868	34.226	90.157	97.797	338.92	131.53	78.533	4101.5	1.3644	128.33	62.465	709.87	1061.7	507.12	488.95
								46.077	149.6	79.682	97.157	61.561	34.965	53.112	139.55	1386.5	39.257	1033.2	84.668	114.32	574.59	94.029	104.25	260.12	66.536	966.15	2044.6	904.74
								76.132	54.903	158.27	34.598	34.81	115.86	50.758	35.676	297.1	21.192	61.173	61.446	23.113	68.121	91.353	49.741	2569.4	100.07	1397.4	124.64	270.06
								170.96	57.764	69.749	110.52	65.528	65.154	148.22	90.001	105.26	52.375	139.67	43.736	75.655	72.492	21.151	55.22	342.88	187.99	918.11	1667.1	90.247
								32.444	131.23	62.906	140.73	57.464	150.67	432.38	102.58	113.96	115.86	159.73	252.53	80.744	82.296	589.11	79.048	526.37	25.364	99.748	623.18	782.62
								68.234	64.576	57.249	30.968	86.055	81.743	35.406	67.642	37.864	124.55	2146.7	156.5	55.336	290.17	149.35	57.441	949.65	93.997	85.002	784.4	386.75
								36.624	81.278	71.103	92.594	77.567	72.564	84.552	226.39	311.73	43.949	458.01	110.32	71.554	111.61	60.635	55.315	71.746	73.105	1361	630.81	1297.3
								132.84	86.795	77.882	40.176	55.063	288.51	17.605	229.16	82.789	302.52	40.789	70.607	96.754	256.73	475.82	197.03	454.35	79.275	101.32	699.34	206.52
								115.66	58.928	59.488	76.295	35.639	58.242	66.403	147.59	56.619	116.21	151.71	59.716	35.898	63.523	42.6	185.2	1059.8	20.005	986.59	861.81	1427.5
								99.637	1479	89.493	169.6	55.213	44.684	73.549	126.79	138.19	1018.8	66.564	508.68	73.728	869.88	46.291	502.07	117.18	102.08	1519.9	77.822	291.22
								138.72	96.378	63.885	170.77	63.795	48.156	293.11	106.65	159.21	703.19	156.06	59.659	115.09	140.82	49.405	789.55	217.55	108.16	192.44	197.72	532.75
								102.86	105.76	97.014	89.141	119.47	107.43	49.64	66.414	190.73	72	32.745	257.95	54.423	223.4	44.579	193.67	468.04	66.69	1562.7	1830.5	205.89
								78.42	56.787	68.926	73.416	85.943	27.438	176.36	277.12	111.62	330.04	81.626	347.13	141.35	221.06	39.408	83.155	2308.8	84.56	2810.7	1157.9	199.62
								50.31	158.22	89.353	45.506	81.7	52.804	73.232	76.883	126.67	50.587	321.96	275.96	83.505	211.16	48.1	94.154	75.207	24.424	1511.6	347.68	474.31
								33.93	225.18	81.337	139.86	71.039	56.507	54.201	296.37	67.697	2269.4	147.72	396.39	508.05	565.57	1103.8	76.88	1014.2	142.42	140.07	247.65	183
								43.86	56.231	53.057	35.534	40.09	72.509	10.84	309.76	247.18	26.148	52.587	78.741	205.69	165.75	77.587	421.63	165.5	23.327	94.219	1041.7	795.2
								142.95	120.68	121.97	42.491	218.33	78.207	56.399	141.58	88.313	46.79	76.137	99.621	64.303	111.88	136.51	81.719	1225.6	52.027	174.39	127.42	981.27
								213.54	62.159	263.33	111.28	98.947	52.171	57.307	201.06	257.57	71.512	50.701	37.504	60.133	1616.5	315.4	603.32	153.31	60.383	421.07	1470.4	99.51
								101.76	47.006	65.975	34.642	139.24	68.806	32.94	226.58	126.2	157.03	105.64	337.37	1634.5	386.79	2062.4	111.32	1703.2	21.89	1944	1731.1	1086.9
								97.453	101.55	61.257	86.395	187.47	28.101	159.29	181.97	43.156	189.2	366.01	512.95	81.981	36.018	331.72	698.41	248.88	78.019	1303	1026.4	79.69
								279.15	149.86	115.66	101.76	62.909	29.188	56.471	302.09	154.42	156.66	47.47	264.72	351.96	343.55	73.35	68.426	80.23	284.33	1393.1	235.01	1361.1
								278.05	73.05	182.59	67.075	66.654	58.409	17.227	36.471	222.33	330.14	466.18	78.505	113.15	94.443	180.03	121.27	65.124	98.68	95.124	338.01	2361.7
								45.433	137.97	53.429	108.92	64.026	214.65	48.159	74.891	80.211	45.709	1715.8	69.5	120.76	131.02	167.25	176.22	1171.1	47.077	75.999	2535.3	215.38
								173.82	79.605	149.3	119.48	34.107	27.602	141.38	364.45	30.225	146.37	125.71	1349.9	121.37	979.22	79.268	255.46	70.714	211.89	82.754	1783.6	52.619
								62.475	107.12	70.614	62.087	45.41	41.668	116.03	125.37	84.943	43.156	308.94	923.23	24.465	49.648	60.251	1993.3	130.3	53.754	425.9	2744.1	2392.6
								113.29	71.051	72.17	78.93	87.206	33.765	38.146	297.65	183.04	131.02	147.29	79.837	197.4	154.36	43.033	74.724	84.171	63.222	832.39	256.84	254.45
								68.718	170.91	292.17	73.809	40.268	66.896	33.844	194.78	567.04	31.299	195.34	69.828	102.31	113.5	76.968	2061.5	73.28	266.93	94.017	857.01	290.7
								98.586	137.54	107.8	51.162	107.63	33.867	28.359	31.986	108.49	294.28	1203.1	55.718	528.02	95.624	40.004	860.73	40.212	37.799	147.07	736.84	547.57
								949.69	94.551	112.42	37.418	166.68	87.138	154.54	28.252	54.522	56.472	142.15	3859.1	211.22	388.24	89.184	87.995	577.43	99.386	728.36	515.14	334.13
								353.25	171.6	227.06	47.401	46.773	133.73	172.78	27.659	112.94	57.315	77.112	110.06	79.263	82.258	49.22	308.83	123.44	613.79	1042	291.31	155.07
								149.26	35.557	72.799	153.18	57.189	54.277	44.084	134.05	192.94	982.74	56.069	144.73	54.906	70.75	49.857	351.51	29.188	53.484	88.532	783.05	2644.6
								125.94	68.783	67.08	53.102	109.13	209.86	296.87	101.09	105.76	28.6	3688.5	436.8	89.253	197.87	335.56	332.25	60.286	31.181	909.76	66.372	144.61
								159.14	68.002	163.56	38.504	80.611	153.01	38.749	31.108	130.97	45.842	135.03	429.92	109.31	586.74	286.24	1289.5	13.275	92.745	880.21	106.32	210.62
								61.601	41.856	36.37	73.979	105.49	78.822	175.95	60.25	32.459	105.3	1477.4	66.073	164.26	579.52	120.94	239.47	593.94	30.349	409.2	663.35	635.81
								232.28	56.258	110.85	129.04	139.12	66.491	102.09	332.28	78.505	60.293	204.62	169.85	20.26	88.948	34.885	636.55	1164.6	1073.9	882.44	574.82	215.65
								70.766	142.78	95.477	50.582	44.512	66.984	43.014	122.2	160.43	136.7	168.87	82.008	118.95	2122.6	100.2	504.21	296.57	58.382	602.58	870.02	305.92
								84.166	46.135	82.703	79.297	59.067	98.512	83.799	76.126	69.596	360.72	121.48	182.4	19.817	82.982	509.74	1954.4	1284.6	29.398	858.12	629.68	205.6
								87.041	58.269	53.857	36.153	67.805	54.486	337.9	86.912	94.961	99.135	194.51	404.03	35.054	106.36	97.027	3511.6	1058.9	80.98	69.035	249.51	196.07
								211.32	35.521	153.1	77.067	114.97	82.581	143.11	39.098	92.537	80.163	1689.9	169.76	143.49	90.626	59.138	1156.6	39.183	125.74	278.05	143.34	363.27
								87.048	69.013	198.16	37.417	61.298	70.526	98.884	148.96	392.52	3647.2	101.02	126.59	219.54	158.39	154.01	1168.8	53.705	357.43	591.45	2937.5	242.96
								165.52	105.75	31.889	75.168	91.234	26.886	89.062	40.686	304.13	28.234	105.35	279.92	673.77	75.251	192.38	300.53	67.194	62.182	706.47	700.48	88.979
								133.56	19.347	37.784	43.681	285.83	95.06	122.26	102.1	83.481	26.345	131.17	76.908	37.269	64.261	152.16	351.78	20.528	150.93	525.41	271.05	82.486
								56.172	45.198	77.227	50.3	141.39	118.35	83.825	15.511	102.04	66.082	242.43	735.95	43.734	1124.3	72.56	790.68	298.26	78.911	134.05	228.31	530.35
								107.64	53.418	158.4	114.75	28.781	37.91	129.37	30.234	205.09	90.503	116.05	139.13	74.664	963.92	32.815	435.98	1844.9	99.653	284.29	189.86	337.43
								105.72	98.256	401.85	201.42	53.395	25.754	71.171	51.13	136.42	27.485	106.95	213.18	394.93	795.54	318.29	163.4	249.8	96.434	534.58	911.22	176.15
								86.033	81.195	224.16	36.976	57.369	101.38	2241.6	348.72	100.16	317.43	54.742	66.928	63.78	453.72	174.23	566.28	16.082	285.67	146.2	375.73	194.48
								142.62	77.992	50.269	220.96	100.25	84.725	520.43	121.76	98.034	209.12	248.9	106.09	268.38	76.148	86.949	2701.2	55.992	73.13	401.88	621.88	974.04
								75.654	83.266	117.97	84.369	56.435	46.446	64.958	68.973	318.02	53.227	345.26	73.723	65.52	337.97	69.952	200.86	12.862	152.37	482.59	148.59	162.25
								89.844	128.82	204.41	26.404	66.616	71.428	135.68	228.08	86.417	866.97	253.86	230.54	247.95	406.5	1017.6	332.38	50.881	124.28	259.48	196.3	167.33
								87.654	277.88	354.81	131.16	38.592	118.74	58.913	154.07	102.88	755.55	1189	79.395	93.585	434.57	165.75	793.58	118.74	117.07	191.28	511.04	76.809
								88.205	49.162	303.75	36.607	92.926	73.059	72.008	27.162	68.28	37.91	109.47	163.57	346.88	229.6	32.305	300.19	60.298	613.75	106.93	704.47	62.446
								97.624	35.144	118.55	57.171	169.52	30.989	134.59	67.581	106.04	367.94	46.491	81.779	24.215	928.7	502.44	549.7	334.92	112.09	3275.2	172.78	133.15
								16.791	188.6	34.453	43.978	74.215	18.819	95.571	86.762	392.04	504.44	71.19	103.94	63.685	363.17	73.511	1146	162.29	41.219	709.93	269.77	406.36
								133.63	34.104	23.238	74.24	76.904	30.168	53.23	80.832	325.59	44.75	54.02	119.65	46.794	784.4	750.79	714.47	31.532	1424.7	147.01	1141.2	189.92
								57.892	62.118	27.072	63.179	94.87	57.319	886.9	81.991	70.217	113.9	125.9	97.993	112.4	144.96	29.123	214.68	42.915	167.89	402.27	375.91	174.01
								126.96	68.907	67.603	21.087	223.7	32.236	48.983	164.67	283.22	55.41	112.17	115.95	57.737	1118.3	100.61	313.56	44.85	79.544	342.34	918.29	221.89
								87.936	82.891	211.2	178.64	76.139	67.3	51.642	44.71	304.48	69.019	442.07	95.985	476.16	587.5	154.54	574.15	383.07	76.122	167.74	2366.9	389.15
								68.91	93.846	148.35	232.15	65.153	124.02	119.32	47.334	220.51	91.363	1448.2	81.541	142.81	39.153	310.85	749.69	1771.1	112.78	203.93	133.03	151.38
								133.88	62.78	41.546	26.132	92.16	168.3	74.343	116.71	74.439	596.18	1523.2	1118.5	119.55	54.058	57.901	1449.3	550.21	186.35	144	101.06	441.9
								44.562	69.454	42.339	26.126	74.59	55.697	61.697	27.99	83.954	350.03	156.47	138	73.113	157.13	326.84	270.36	418.98	106.72	1352.9	89.007	215.55
								43.588	113.22	179.53	118.4	678.04	61.781	78.254	137.69	88.668	96.06	92.78	1149.4	568.44	73.632	149.72	162.61	2715.8	92.049	1215	257.01	1111.5
								155.53	110.21	110.07	58.095	54.184	11.07	137.85	117.6	111.67	519.04	170.64	308.62	184.35	244.65	91.262	299.21	7.3379	67.769	142.88	1060.9	137.75
								136.98	178.03	29.009	19.584	153.77	114.19	29.985	523.75	127.24	36.487	183.47	135.41	165.02	82.83	103.25	207.03	638.17	276.39	760.73	983.37	490.55
								53.089	55.423	261.46	25.288	105.62	23.972	75.056	390.17	96.354	611.47	521.65	86.433	76.465	90.567	38.039	190.26	1318.5	98.049	178.48	2149.3	2666.2
								127.75	114.2	251.24	23.626	109.53	29.464	85.896	168.61	283.78	59.195	120.19	112.23	161.2	601.37	1221.2	691.95	-2.9753	41.95	223.42	130.55	1017.2
								282.74	76.896	144.17	114.44	84.847	34.475	133.23	17.883	113.62	101.95	184.98	438.06	98.389	61.272	54.556	104.75	12.193	49.415	681.68	966.41	1175
								30.224	133.63	74.525	19.993	99.639	41.684	237.19	394.31	108.96	142.64	79.094	38.119	50.809	200.49	6.0436	615.3	53.052	85.226	273.28	707.82	248.55
								58.474	168.99	43.534	49.267	143.74	131.89	64.659	59.337	56.012	418.18	325.66	120.4	145.09	48.484	78.11	1014.3	176.54	85.885	1615.7	112.79	131.29
								90.8	45.955	300.53	30.096	160.31	33.81	191.36	117.7	244.27	101.71	75.027	395.25	190.73	616.93	112.98	311.63	27.749	151.89	94.616	140.57	1373.6
								188.76	116.8	56.639	174.13	143.45	68.605	89.987	106.45	78.096	95.411	151.45	68.755	72.501	69.719	88.261	139.02	43.829	159.07	550.14	55.467	3325.9
								70.448	66.92	95.353	130.82	163.67	146.04	103.39	17.182	77.989	351.08	135.8	112.7	36.986	765.61	145.82	534.36	113.33	149.78	91.444	1548.1	2471.6
								19.77	98.046	74.579	19.238	50.28	16.587	117.76	167.83	546.56	700.44	274.9	354	484.73	71.687	933.93	236.52	269.36	77.18	893.55	971.6	144.49
								32.772	50.617	84.507	140.14	38.612	40.442	68.088	28.45	199.59	165.05	153.29	132.41	41.102	134.08	338.08	4621.8	49.109	59.573	240.71	118.95	84.785
								41.218	70.513	83.618	96.487	50.987	24.041	35.266	248.29	268.53	137.68	411.96	80.689	77.238	3347.5	55.392	1070.4	89.617	282.91	1093.4	650.25	1174.1
								237.32	192.46	764.69	144.63	130.16	30.205	181.92	71.848	232.29	1084.6	94.606	150.21	189.04	525.66	43.915	375.57	42.988	167.18	1417.1	657.69	186.87
								48.508	81.56	166.34	134.55	94.78	22.878	117.42	153.74	356.21	182.26	315.51	126.75	109.38	1054.6	175.43	894.48	278.44	127.91	1030.3	136.39	1046.3
								51.837	89.963	267.45	21.748	79.744	73.686	90.067	1518.3	73.671	106.55	59.691	151.18	81.961	166.47	53.284	105.75	720.67	338.2	87.184	113.64	161.88
								252.43	95.88	22.432	28.096	92.901	20.01	64.202	67.635	81.756	139.82	62.13	277.99	379.25	98.448	58.97	98.959	5.8071	349.41	1268.7	775.26	608.62
								134.09	140.87	94.314	106.8	70.105	37.605	120.25	111.33	71.477	109.19	153.28	333.84	54.773	135.02	66.527	1555.4	306.81	120.08	952.41	160.71	1325.4
								65.721	166.13	317.23	21.652	46.365	59.001	494.54	37.981	127.85	78.313	254.98	236	105.01	266.55	94.455	262.45	205.32	1151.6	114.12	1127.3	1071.5
								30.006	29.749	67.406	30.98	105.45	38.008	50.446	82.614	170.51	664.91	822.53	82.601	1552.2	686.27	66.749	264.63	30.296	1170	447.4	431.15	367.09
								69.546	60.467	83.12	24.967	35.303	41.122	64.646	56.79	399.18	74.965	202.79	38.946	85.6	58.925	158.59	559.43	95.491	69.725	509.71	96.09	551.98
								33.665	80.779	136.42	106.53	76.351	55.126	30.534	31.665	88.917	358.93	166.19	265.6	82.027	221.53	570.68	1371.9	35.964	664.13	102.45	264.55	1330
								237.22	63.587	147.55	169.67	147.79	58.562	65.422	154.21	78.908	128.44	387.21	304.95	100.11	1093.4	765.18	1032.7	42.781	131.87	64.436	132.39	180.67
								160.07	27.952	61.429	30.65	87.314	40.21	114.74	65.304	111.37	142.36	149.36	177.49	491.69	77.801	268.96	694.06	1350.1	102.07	1065.5	123.59	106.43
								84.731	68.872	154.82	203.19	80	30.515	119.79	67.536	81.602	262.79	332.3	43.662	78.604	88.865	43.727	638.65	120.23	708.61	688.24	192.77	1656.9
								129.83	130.31	257.53	155.85	49.262	29.469	204.23	31.126	57.163	36.953	85.177	47.237	101.45	894.79	61.167	1125.1	142.76	41.727	881.82	98.339	153.83
								217.23	105.06	175.08	115.54	73.826	53.426	57.22	106.92	979.42	425.74	87.229	53.158	97.631	80.347	73.156	117.1	71.304	1010.9	588.89	1216.6	61.694
								145.96	31.331	111.15	93.542	58.644	39.436	400.77	78.626	117.2	63.212	154.36	53.92	142.38	88.948	71.168	1131.5	47.758	268.73	261.4	768.22	1629.9
								37.893	74.751	32.731	37.889	39.07	55.88	91.14	133.99	114.26	22.86	38.764	58.983	40.639	171.77	21.312	419.75	134.84	290.08	473.51	66.297	84.846
								30.691	55.782	33.128	22.256	68.176	48.852	77.838	51.376	69.465	206.86	480.17	36.146	81.583	61.841	107.91	424.07	1214.4	70.511	243.86	432.56	220.61
								112.95	71.419	343.46	224.73	50.255	93.482	93.622	35.068	55.249	992.16	400.81	103.56	112.08	124.43	23.256	750.17	2616.5	53.419	165.46	186.59	160.36
								178.98	25.429	68.336	19.735	77.518	19.96	250.58	105.69	55.906	387.68	159.88	44.15	489.39	85.097	447.37	142.99	392.43	82.434	286.9	2951.2	507.92
								133.31	80.033	65.859	152.17	99.894	100.74	128.05	147.28	141.61	247.31	86.432	57.785	75.101	75.065	607.55	902.99	69.599	176.08	82.406	1152	597.32
								174.56	43.174	133.04	65.262	82.791	30.239	95.625	27.834	134.97	47.229	129.4	41.925	266.88	136.42	32.861	429.09	109.9	165.39	97.077	114.42	134.44
								138.34	125.18	106.67	115.21	51.055	24.634	94.3	100.79	76.663	28.128	437.75	246.94	81.71	65.528	283	751.01	1347.2	129.41	531.9	106.28	231.81
								84.414	37.126	54.953	247.25	596.68	17.323	40.836	113.92	75.168	302.72	611.59	88.463	106.83	34.115	34.451	59.151	96.981	324.31	298.25	1305.2	250.09
								24.303	28.699	62.796	16.922	1155.2	25.937	71.055	479.26	57.777	138.66	328.78	177.1	80.256	304.92	41.889	617.71	367.59	725.9	414.78	109.38	272.73
								137.99	54.352	37.664	78.503	41.267	14.978	571.12	47.756	301.65	115.65	39.3	51.437	80.268	193.92	31.359	125.46	1167.7	6101.3	134.72	2690	1949.1
								192.27	119.16	45.072	72.255	77.85	77.837	580.49	50.179	56.157	26.283	135.56	121.27	79.196	94.457	68.05	154.03	38.411	864.64	533.09	530.73	213.29
								112.89	60.561	184.71	78.423	66.57	28.229	84.339	173.26	133.38	869.15	1920.6	98.241	192.1	90.731	171.06	199.22	39.945	98.8	734.72	1004.5	128.44
								94.077	88.273	85.794	35.198	206.22	46.315	119.7	46.324	106.79	58.651	119.28	197.67	187.43	952.1	43.541	129.69	121.15	327.75	145.88	250.6	378.47
								53.556	79.548	25.858	54.113	62.558	65.684	60.663	80.525	212.79	147.49	51.846	108.16	65.004	67.834	35.795	505.28	427.27	242.69	817.06	118.84	191.32
								76.35	136.07	112.19	29.409	30.122	24.244	80.902	64.506	110.71	27.132	76.146	291.49	370.94	57.437	38.149	99.014	89.884	972.94	309.16	1439.1	63.479
								195.9	39.523	63.497	26.526	242.68	36.472	128.78	58.756	40.656	41.264	316.86	189.16	195.9	37.801	66.719	256.37	47.733	68.953	959.7	274.43	188.84
								370.98	76.106	169.41	75.889	96.362	108.09	60.58	96.296	154.1	76.072	124.25	40.558	123.48	921.69	179.83	500.96	88.234	157.93	106.85	248.38	127.7
								68.957	68.747	45.018	126.17	161.39	28.259	63.635	79.396	56.161	77.472	261.13	100.83	59.882	104.47	42.528	286.56	105.15	355.79	1355.5	327.63	182.54
								100.86	235.04	48.416	28.167	57.412	70.095	492.36	47.392	40.003	431.08	52.487	180.13	146.6	77.801	24.968	567.02	73.979	54.687	859.29	448.18	132.33
								136.89	67.136	28.133	19.155	121.16	13.964	130.73	32.691	159.48	182.49	202.17	97.135	178.67	56.708	36.364	87.342	86.295	98.063	769.82	1053	175.73
								92.279	40.145	35.493	12.833	781.73	60.415	60.59	46.041	42.296	69.56	111.96	69.186	63.451	508.73	92.746	384.89	374.31	83.124	282.12	120.2	290.89
								121.96	87.982	47.724	28.706	80.265	50.512	158.96	295.22	42.151	53.46	1352	67.394	90.42	69.138	16.311	873.34	33.891	132.32	2088.7	277.31	112.42
								163.39	39.56	132	94.948	224.18	133.54	49.416	93.743	211	309.95	70.264	78.581	336.13	110.4	86.945	112.32	163.89	244.27	391.87	455.8	141.29
								190.41	55.433	162.3	109.87	69.423	107.72	16.76	107.67	70.484	240.24	424.88	442.79	61.478	154.02	65.462	168.27	77.034	110.22	403.94	647.15	814.05
								187.03	74.4	86.75	65.085	31.839	56.724	84.328	115.3	48.845	70.863	145.48	197.74	133.46	6736.1	129.33	244.3	113.6	382	359.31	83.166	138.76
								211.33	69.046	18.79	75.889	127.81	46.588	265.95	82.071	65.215	68.34	787.02	171.43	43.055	62.065	2654	601.08	31.568	68.677	88.671	443.23	105.11
								129.98	43.739	48.424	144.6	113.97	20.203	153.59	123.24	133.53	74.311	216.78	100.18	224.09	68.279	68.929	184.38	144.58	195.64	1181.5	408.25	138.47
								100.38	35.476	197.86	110.12	92.889	26.541	72.07	273.87	64.41	58.621	531.32	42.616	102.08	95.026	346.25	97.833	27.339	83.759	2139.2	210.19	107.66
								246.49	132.36	40.407	16.072	153.73	26.62	57.113	229.96	122.22	58.978	89.542	117.25	124.6	65.908	508.31	733.52	125.59	223.45	319.08	439.14	176.04
								115.42	43.004	114.68	85.156	67.59	59.097	35.334	210.24	568.07	41.83	39.153	317.15	47.765	92.165	22.292	97.323	711.06	624.97	8135.3	635.83	736.48
								102.41	98.189	20.981	97.016	16.583	172.13	68.911	760.22	116.85	145.89	84.423	123.57	177.43	559.15	27.281	98.477	32.701	132.9	742.09	1442.1	229.56
								325.19	59.463	58.365	49.308	91.475	43.631	43.905	90.709	58.01	56.47	890.82	766.01	245.1	283.51	16.755	485.9	57.816	347.52	789.42	781.4	306.84
								60.759	58.544	46.726	108.32	94.252	83.366	144.32	45.859	53.722	94.152	417.44	81.262	152.27	266.1	58.555	274.04	87.956	139.02	1547	415.68	85.746
								52.808	28.584	9.7248	34.623	39.166	92.062	188.39	98.177	57.624	70.428	63.339	63.123	359.98	1147.2	23.562	99.434	372.8	478.16	299.52	2566	995.92
								71.912	87.675	12.5	203.64	51.253	135.43	339.22	50.412	64.426	366.95	282.35	97.114	472.65	88.5	90.824	362.81	93.103	79.49	2609.9	515.56	163.37
								115.69	47.151	75.788	70.538	29.916	18.518	112.59	230.62	31.953	326.15	301.82	102.52	288.78	140.52	86.196	575.92	103.55	75.524	769.51	406.4	95.472
								96.363	254.34	104.62	45.071	86.231	87.786	52.689	126.75	38.594	258.98	751.99	39.065	122.6	97.965	2008.3	395.28	40.372	159.07	3281.1	751.73	119.4
								58.549	32.685	168.36	130.31	79.947	48.382	115.59	50.064	96.312	87.161	391.98	272.51	193.28	541.04	73.62	56.253	213.25	130.82	547.02	123.78	428.02
								73.575	53.83	59.384	58.56	47.582	86.705	37.261	26.934	221.83	215.82	62.537	357	69.28	205.95	99.089	98.852	798.1	311.51	352.75	170.85	98.843
								151.72	40.392	12.197	46.162	61.639	278.03	137.92	233.39	96.329	436.61	1249.7	63.77	222.43	109.41	423.81	98.652	175.84	89.537	96.183	1397.1	648.76
								95.044	51.019	26.395	59.254	205.03	80.166	114.22	486.5	46.592	102.57	181.31	499.39	1339.4	577.32	90.024	92.008	1929.1	602.24	938.63	135.58	270.92
								178.78	41.564	31.832	78.076	50.131	23.801	69.571	67.189	71.714	188.11	216.54	171.63	470.16	289.63	27.615	189.85	47.533	91.965	327.69	947.73	195.97
								101.12	237.81	84.999	78.614	205.55	110.66	79.908	738.74	100.16	121.65	454.72	146.44	1805.7	436.37	21.073	166.37	57.698	128.33	526.68	2377	140.51
								73.387	66.508	13.965	110.59	68.599	34.764	83.95	93.73	124.85	1585.5	832.82	378.89	1528.7	823.66	60.097	102.43	186.29	252.16	3630.2	848.05	509.86
								289.24	154.53	52.82	85.833	39.372	43.38	107.41	91.119	50.976	52.224	351.71	80.913	42.771	529.64	289.61	337.98	60.038	311.1	92.227	359.58	98.591
								112.5	61.462	9.2448	169.63	115.07	54.874	59.518	109.1	182.67	18.773	1782.6	547.89	136.68	79.898	328.45	230.72	105.14	1176.4	723.94	223.01	286.99
								142.35	27.379	9.5971	29.98	41.829	44.091	180.36	105.95	99.892	86.915	47.903	224.17	182.95	70.505	419.08	51.37	58.095	251.39	70.582	69.055	144.96
								70.619	103.75	37.286	73.199	29.855	114.33	21.212	185.41	64.841	149.01	79.186	84.591	246.41	89.052	49.275	89.71	1483.5	2419.7	379.24	107.16	1078.8
								94.158	169.53	60.143	75.155	77.102	60.294	82.309	83.499	202.77	34.052	68.028	127.1	375.71	58.714	65.361	65.987	60.52	1584.2	117.48	103.81	1244.8
								139.47	26.578	6.8054	163.9	40.005	144.73	57.413	37.47	42.335	90.415	62.767	135.45	221.1	431.31	32.353	250.75	121.23	56.479	502.08	249.7	141.8
								264.34	115.68	96.896	97.945	339.49	120.55	149.32	55.476	117.33	19.566	362.03	311.33	139.91	425.38	307.46	26.977	37.567	179.43	1338.2	62.065	156.44
								94.895	50.368	156.67	30.662	320.95	92.976	61.718	103.69	63.796	164.93	302.62	202.95	128.03	50.027	72.514	777.88	43.588	142.89	4105.6	1686.8	94.302
								316	49.396	163.64	55.423	161.84	186.44	32.415	54.304	63.272	18.396	113.04	113.39	245.74	236.42	944.12	43.344	78.123	61.971	410.26	264.14	172.44
								230.96	75.564	12.681	65.203	73.125	129.51	93.191	85.334	34.637	182.37	1539.2	224.02	78.425	380.62	54.947	161.65	113.53	242.97	1481.4	136.2	146.71
								180.74	62.065	84.821	64.64	13.392	55.975	265.22	216.87	68.198	110.84	533.26	201.34	128.63	74.346	559.06	50.976	105.09	598.21	24.916	521.24	557.84
								33.603	34.506	40.28	81.269	59.761	95.354	420.07	46.521	35.475	2395.8	103.9	127.25	119.71	41.501	1321.8	40.075	72.056	655.49	1018.2	429.35	156.58
								63.554	55.029	28.844	54.277	68.904	92.249	235.81	29.305	65.554	64.297	44.235	137.5	440.1	277.36	43.189	50.747	26.955	101.77	54.225	1031.3	1042.1
								68.687	65.105	60.449	63.215	111.44	84.181	52.042	77.552	36.8	56.481	408.05	119.57	124.71	559.21	23.414	298.52	76.966	1295.3	100.5	1016.5	174.11
								119.79	41.539	208.25	59.801	17.125	85.48	233.29	83.47	107.82	1137.1	483.79	107.4	91.474	166.48	28.073	129.23	50.771	54.755	124.56	116.51	814.19
								73.767	189.29	274.56	84.742	276.22	111.28	62.399	66.811	78.62	105.51	57.617	109.24	185.63	86.273	226.45	187.59	63.125	400.35	217.55	1410	188.42
								104.25	60.251	84.283	84.491	319.34	125.53	628.66	465.72	95.527	44.351	419.44	86.956	360.88	463.5	355.56	555.79	477.46	110.34	241.35	179.22	1477.9
								102.24	28.528	9.1497	166.76	28.017	104.47	149.48	53.613	334.29	38.971	368.55	91.068	744.21	74.998	36.812	119.54	79.714	53.728	58.554	1056.9	106.29
								196.12	52.747	15.242	55.718	101.68	75.058	43.019	98.636	45.812	72.36	75.344	186.01	94.379	400.2	904.43	29.151	48.739	665.51	41.814	149.25	879.93
								170.58	284.25	47.589	72.213	124.14	83.189	20.689	102.01	1225.8	241.82	138.12	107.12	90.35	135.08	763.16	82.796	188.71	64.198	633.54	90.972	471.68
								557.05	73.09	143.18	75.447	28.952	104.01	126.52	133.09	83.235	77.544	77.897	299.84	3068	598.13	158.53	174.75	57.403	1536.8	237.94	70.743	130.19
								217.97	41.317	22.178	109.37	57.925	59.278	36.353	87.2	140.18	686.34	70.315	323.84	544.81	49.432	48.399	289.74	432.49	99.04	1063.1	388.25	1510.9
								173.1	64.79	403.52	40.349	52.428	35.967	17.434	163.37	55.46	265.3	300.18	166.42	117.96	210.44	394.27	91.502	143.85	62.943	170.18	650.6	196.17
								145.12	82.086	48.159	95.527	44.715	128.2	221.25	45.886	132.28	814.59	156.29	236.8	163.32	287	838.46	69.166	32.728	56.525	1155.8	192.95	76.96
								178.45	173.07	124.98	60.27	50.132	81.172	33.571	108.38	34.785	55.169	75.403	75.398	92.153	114.57	47.078	166.98	984.21	104.28	196.41	94.921	125.69
								69.49	56.018	18.006	53.315	102.33	64.41	279.69	231.46	61.157	118.35	37.073	109.75	537.82	915.93	38.647	879.89	123.15	83.772	109.28	113.79	110.52
								66.748	36.252	49.333	130.68	94.874	64.11	79.168	53.731	103.52	142.77	55.791	358.79	266.89	66.097	471.43	176.18	111.07	348.92	49.045	547.72	662.28
								203.97	101.05	12.542	58.094	28.843	59.636	122.24	84.763	156.22	888.9	152.41	622.54	2306.3	248.45	865.84	339.59	93.169	76.641	698.93	130.53	2329.2
								410.51	86.212	108.34	73.676	68.442	260.1	82.517	86.709	77.699	54.754	538.47	103.2	604.44	179.67	743.58	80.365	56.946	69.948	1146.4	87.761	162.27
								93.007	62.367	43.953	65.279	188.54	93.879	103.65	79.329	146.58	51.809	165.83	48.733	162.07	112.73	92.755	693.49	52.614	91.738	517	433.86	116.96
								255.99	45.948	14.986	41.225	35.259	76.865	78.335	174.72	114.1	110.73	113.95	430.77	3776.5	68.28	50.689	193.54	51.009	71.371	431.67	251.33	623.74
								252.19	42.633	44.519	49.326	187.28	38.005	1247.8	197.99	440.7	91.202	1117.1	256.2	37.443	568.43	78.274	69.562	1008.7	248.46	31.863	933.56	546.26
								56.249	65.672	217.7	64.504	103.54	51.924	65.065	76.332	62.626	202.15	1941.4	75.795	79.133	144.19	58.299	29.34	1482.1	161.57	697.52	1543.9	853.14
								68.584	49.904	283.34	45.831	91.351	83.58	139.12	142.93	71.461	222.73	81.485	58.537	456.27	367.31	1336.6	51.575	990.86	68.923	616.22	80.758	168.48
								55.319	40.48	35.865	59.533	175.04	102.97	59.306	79.234	122.64	89.937	62.972	130.17	123.39	71.234	50.919	50.747	39.44	81.001	192.52	273.8	213.76
								105.2	17.96	13.167	54.704	39.274	59.687	28.12	116.17	143.33	84.233	163.62	126.64	40.681	79.565	960.7	383.3	43.816	124.58	197.35	69.937	233.83
								55.285	26.753	179.47	195.55	30.254	36.661	204.85	115.67	243.86	942.63	84.472	40.194	131.81	408.85	46.038	69.604	1125.6	285.9	87.584	65.992	88.625
								147.42	52.004	29.245	74.73	104.57	54.763	21.442	92.9	136.47	123.65	152.56	133.85	1959.1	62.067	52.235	51.341	95.265	411.06	193.13	186.57	77.714
								94.445	92.812	76.237	72.162	75.9	138.98	91.32	91.902	168.86	600.85	120.23	132.46	3091.5	115.36	39.958	337.03	44.957	1276.1	23.762	220.16	1960.8
								272.72	43.831	37.795	83.772	73.315	47.394	85.02	84.746	132.5	98.267	132.43	101.2	51.889	138.4	57.95	65.799	23.122	120.37	134.32	243.16	66.544
								63.038	79.237	8.7822	49.453	125.45	76.819	477.08	62.279	411.79	74.707	590.91	73.737	503.38	1501.6	841.62	744.11	827.02	97.509	35.015	311.21	125.91
								94.613	46.662	104.81	45.945	56.266	123.71	199.78	91.37	87.862	44.964	132.85	86.051	115.13	431.05	1007	609.9	84.085	105.57	1162.9	320.66	698.38
								73.704	46.595	10.386	41.067	76.363	54.635	60.942	64.278	213.54	88.901	404.14	125.67	927.01	335.23	109.52	18.355	12.29	486.53	141.04	545.98	101.04
								36.721	47.332	152.13	92.03	67.435	51.302	110.9	89.459	128.58	35.873	90.505	43.277	188.43	64.714	59.65	620.29	1293.6	124.64	936.54	188.24	56.591
								125.51	160.86	44.063	39.869	43.789	49.743	16.466	309.07	129.51	916.76	121.32	105.78	184.91	54.094	29.058	343.48	1499.8	79.781	57.973	393.44	509.54
								79.917	23.821	59.016	58.45	38.506	43.816	125.03	98.657	144.55	103.96	96.418	50.977	61.504	7038.7	159.25	725.78	110.45	69.823	720.19	621.35	77.888
								107.8	62.25	66.773	49.105	60.853	18.846	72.64	174.81	188.55	217.39	506.25	146.61	76.283	190.66	36.861	61.321	155.22	65.999	143.86	1565.4	178.45
								675.98	58.684	73.44	56.728	91.779	100.85	42.344	162.21	58.697	81.649	412.89	76.238	496.05	814.95	28.094	34.025	130.62	95.305	99.467	201.34	155.44
								122.34	43.205	43.089	76.514	103.21	82.949	40.043	59.9	115.38	150.08	95.576	64.389	54.492	76.389	157.82	126.3	57.618	103.12	149.55	1250.9	84.011
								106.3	43.932	10.86	138.47	149.94	287.64	1121.2	18.889	402.09	106.05	665.72	110.2	176.23	377.68	76.473	35.88	322.61	218.96	95.747	314.45	323.02
								104.04	20.348	47.657	153.81	540.98	56.401	174.87	78.622	69.034	105.62	2726.6	55.291	108.06	89.08	31.914	1014.3	91.293	102.55	140.33	292.41	79.728
								46.545	61.497	91.374	102.3	84.607	30.36	33.934	126.32	227.91	93.612	525.32	40.266	2210.8	100.16	514.98	36.31	431.42	108.26	35.606	147.86	269.27
								91.691	147.4	13.264	110.98	59.034	29.755	47.038	309.99	348.96	86.147	1173.3	111.94	163.54	1102.5	54.567	670.8	107.89	40.288	1318.9	989.51	110.38
								241.91	47.492	35.915	75.338	39.859	44.065	111.39	48.34	149.99	122.1	197.64	132.5	103.73	632.21	37.672	314.65	21.001	88.653	270.8	875.85	61.288
								25.487	16.454	8.5134	81.532	64.94	113.28	20.682	31.199	81.156	45.369	564.5	130.17	67.802	282.33	48.223	526.58	299.25	629.97	160.2	91.112	114.6
								181.23	167.29	123.74	76.958	91.422	56.885	64.351	52.425	118.07	637.26	235.25	31.681	532.14	433.25	477.16	156.58	698.14	136.15	37.11	2863.7	135.03
								62.17	89.29	297.52	134.43	88.636	177.95	50.504	124.7	280.06	55.675	70.812	100.26	145.41	43.569	77.106	295.74	41.724	326.46	199.89	392.74	55.709
								30.593	66.847	7.4005	20.129	94.674	167.65	44.022	46.5	118.77	352.39	83.598	110.61	14.81	344.03	212.24	200.71	55.716	49.954	90.329	81.491	58.763
								43.048	23.307	75.845	182.66	82.547	95.374	83.464	34.439	98.289	154.42	272.44	43.685	148.25	112.23	104.98	186.06	154.38	128.11	214.55	1501.1	66.837
								70.723	60.26	78.453	84.123	39.909	18.787	226.68	133.83	123.05	102.01	88.517	61.307	69.909	455.94	33.639	390.15	122.42	70.283	216.38	701.66	110.12
								53.094	42.719	60.208	45.747	73.572	61.024	435.67	78.539	79.005	183.42	127.81	285.9	92.258	69.49	494.43	118.38	291.63	378.1	83.899	56.04	74.22
								82.487	46.826	137.93	70.602	28.99	35.247	78.569	49.955	385.28	257.24	555.41	430.41	562.77	765	80.046	120.54	92.072	54.175	279.27	89.558	114.38
								156.39	26.854	78.688	65.578	72.512	32.953	433.64	47.562	119.79	117.37	485.42	49.912	76.017	47.926	79.656	140.93	223.04	74.831	306.07	160.5	70.046
								99.297	66.476	43.471	171.14	153.16	69.926	50.127	520.67	646.31	73.592	263.28	381.63	66.047	26.41	34.277	271.71	92.646	136.17	114.27	55.342	77.536
								50.677	26.154	10.811	39.923	32.934	88.891	143.45	83.961	93.929	182.98	131.89	58.728	64.336	95.924	51.641	99.115	58.979	96.605	246	194.76	62.597
								63.042	43.934	11.403	131.45	59.669	81.826	2413.9	27.502	303.23	1111.8	1404.6	97.222	153.47	70.343	692.87	1152	453.82	99.345	295.29	180.09	248.14
								112.04	68.466	16.745	164.56	93.045	72.911	93.657	18.104	465.67	157.62	158.23	51.266	124.45	188.95	68.774	986.09	125.76	24.08	89.724	1320.4	118.46
								121.1	77.969	61.057	53.237	82.802	40.544	379.73	108.81	68.719	281.68	92.047	205.79	70.156	209.65	393.7	119.98	111.01	289.91	250.44	283.21	822.92
								102.79	41.898	86.56	37.906	52.527	21.73	83.607	146.05	397.51	491.31	105.21	98.198	58.977	49.324	43.4	576.66	289.97	56.736	367.08	60.856	144.99
								304.68	58.178	23.063	134.61	42.829	57.928	69.095	40.206	29.528	150.49	82.361	89.264	101.69	280.17	93.075	1079	1331	44.043	362.26	80.421	135.84
								184.49	50.474	52.675	109.13	91.397	54.539	107.18	39.251	235.31	101.27	286.43	161.79	44.253	53.511	903.57	869.04	533.88	63.965	890.33	97.839	165.44
								123.82	36.338	51.424	40.976	37.243	126.94	137.25	42.723	401.9	83.213	165.05	79.577	43.422	325.25	241.74	167.83	58.407	79.913	10775	71.489	510.67
								177.85	50.982	71.933	23.253	51.929	48.429	102.32	79.449	130.04	78.599	91.759	122.51	35.967	-4.8433	43.059	787.18	91.459	82.384	585.32	781.62	146.82
								50.017	75.713	75.395	37.305	105.6	22.78	687.85	50.318	273.77	923.15	396.41	55.884	577.18	274.82	29.196	142.64	470.68	68.566	340.96	159.53	165.38
								37.545	73.739	66.488	78.847	91.051	70.007	22.195	99.386	76.195	62.007	193.9	556.53	36.726	85.215	146.04	147.64	58.95	193.93	135.49	87.999	165.6
								36.564	707.35	77.183	46.925	49.363	75.734	54.414	61.716	89.748	185.96	207.7	45.429	513.17	91.543	95.81	386.01	246.86	58.187	791.13	29.209	172.97
								72.678	47.567	106.08	100.94	122.9	36.098	74.346	454.68	72.023	102.71	894.55	86.983	733.97	84.243	43.055	145.69	505.29	176.7	11611	226.84	256.03
								190.63	98.437	53.687	81.819	65.347	92.811	34.147	36.131	72.665	340.38	658.54	108.96	35.387	105.42	119.81	295.65	84.476	152.58	229.89	300.74	445.19
								162.42	37.118	99.983	65.042	46.235	66.39	124.59	1231.7	78.291	147.5	480.07	122.87	91.685	358.4	47.891	242.26	249.27	44.417	545.04	77.514	180.81
								161.34	44.269	38.952	74.409	111.09	136.59	50.128	87.996	81.331	631.88	120.53	160.03	519.97	133.39	348.95	433.54	81.394	54.408	188.87	192.89	569.55
								259.89	194.1	50.774	36.506	72.326	57.567	87.998	68.523	50.645	693.68	189.81	288.16	478.66	4.3599	98.614	781.54	57.713	29.172	105.43	55.265	203.36
								44.398	44.401	48.498	42.689	46.16	122.97	40.868	100.87	77.497	52.329	501	22.803	36.58	160.22	981.32	741.36	987.37	23.766	260.96	221.83	251.16
								60.814	58.755	28.149	57.832	64.491	66.827	182.19	80.977	142.82	176.68	740.65	338.32	34.129	1137.9	181.04	1369.2	73.053	184.51	1016.9	350.53	136.23
								215.23	87.962	126.98	66.318	47.108	62.998	94.807	165.2	83.745	56.847	198.33	46.221	37.083	127.79	92.77	294.63	672.84	72.139	895.97	100.07	322.5
								279.54	107.24	53.61	161.83	45.125	101.82	81.229	231.04	221.77	86.064	99.107	379.58	58.272	51.543	134.96	86.717	35.321	56.184	223.02	827.88	77.737
								153.36	66.031	105.51	39.372	76.88	52.52	51.78	338.66	49.197	77.472	287.03	122.53	783.47	140.66	50.254	160.04	988.63	80.429	715.62	781.23	652.52
								69.799	106.47	40.673	123.54	33.653	245.74	91.86	97.715	204.08	1390.4	71.332	81.181	15.565	134.82	32.148	256.63	64.3	66.516	77.672	403.96	169.59
								89.323	53.034	128.17	51.405	60.705	228.86	23.829	81.658	54.513	190.07	252.8	143.74	87.175	151.28	61.806	216.51	694.08	228.09	105.62	1870.5	485.7
								41.103	102.85	51.416	61.912	122.31	108.19	202.11	71.662	40.974	101.43	967.76	94.637	82.909	186.28	57.161	282.32	60.107	277.36	129.71	94.844	197.56
								109.77	46.567	15.377	59.386	61.76	53.962	57.945	454.02	87.855	156.06	152.25	142.23	88.768	421.36	55.497	1247.9	1369.6	75.485	32.435	87.824	240.67
								83.03	163.51	87.533	21.686	108.34	108.08	85.816	63.565	193.06	36.423	157.81	172.57	96.04	72.56	24.246	814.88	59.041	71.609	208.57	354.83	137.58
								90.688	97.656	45.866	199.63	46.754	143.8	77.246	77.457	96.588	36.118	157.46	205.9	184.9	447.06	107.07	84.618	110.18	114.93	795.41	1515	141.23
								207.84	110.13	53.3	129.17	186.32	82.667	19.505	52.693	45.276	27.243	95.118	36.159	70.341	132.12	57.718	754.69	81.34	178.73	145.14	1261	669.04
								66.965	107.92	64.822	78.993	56.991	46.714	385.34	128.71	50.356	157.39	288.38	62.131	70.485	23.124	38.816	61.162	135.64	254.48	90.866	148.27	148.9
								124.38	74.841	98.098	170.6	58.525	177.99	166.37	91.772	74.871	213.87	113.43	73.232	93.931	150.97	42.758	1764.2	446.99	98.63	38.734	119.73	547.15
								67.599	350.21	49.945	46.905	102.12	282.1	57.134	60.16	328.3	565.39	259.31	47.274	97.124	280.2	23.76	298.99	51.897	38.163	97.487	381.58	190.74
								41.042	47.087	62.891	176.97	72.68	260.76	91.511	54.485	231.67	67.646	92.182	545.82	72.263	302.3	302.7	516.01	137.93	63.107	58.41	100.95	203.48
								52.535	160.33	61.22	40.843	55.39	100.16	158.27	51.761	93.871	541.4	100.28	68.827	36.785	336.79	46.6	137.89	112.04	1082.6	49.465	168.77	196.39
								105.12	382.84	74.182	57.891	157.45	64.949	65.888	44.612	162.2	243.07	5853.9	59.334	153.22	106.13	35.372	714.25	41.971	23.49	139.14	105.18	73.011
								39.618	135.58	34.049	61.695	66.61	47.437	133.49	77.013	147.49	44.271	2755.2	980.01	56.172	1429	35.957	730.19	2027.1	23.452	38.886	1554.3	155.47
								117.88	195.73	57.3	42.442	73.662	108.42	36.442	194.29	227.77	1398.8	173.9	60.992	184.92	147.78	394.06	3775.6	1055.2	215.53	126.76	130.15	271.05
								96.203	65.676	57.98	35.004	62.064	113.14	111.11	107.97	214.73	687.81	197.74	93.931	61.629	703.67	47.774	131.26	58.344	848.84	165.12	265.7	705.08
								56.326	26.253	45.929	46.111	180.24	66.581	38.261	49.591	130.96	121.68	147.67	140.54	58.692	168.58	51.811	667.25	178.18	126.63	244.46	727.1	188.5
								58.734	519.5	169.1	128.23	171.74	96.789	41.576	68.029	55.188	49.08	80.801	65.116	197.89	40.223	20.609	1103.2	33.426	134.59	112.09	1380.1	111.79
								392.63	98.828	9.5593	162.78	144.98	77.731	29.59	58.027	90.778	22.661	166.92	161.8	89.992	20.757	45.056	794.35	127.58	81.926	61.205	3821.7	79.346
								320.29	41.455	95.237	60.444	271.38	145.09	283.76	80.893	43.45	394.93	470.45	60.218	943.14	121.42	80.715	1391.5	49.254	27.772	56.508	136.94	106.17
								57.743	38.427	20.443	54.757	81.708	188.92	19.96	67.342	43.035	71.423	106.37	217.19	91.407	83.644	19.148	257.24	468.74	26.758	116.15	88.06	104.59
								138.51	82.639	17.382	63.66	110.94	31.483	6.06	60.948	171.7	59.077	130.9	1736.5	65.599	592.64	340.61	521.96	161.06	218.68	76.337	185.69	652.35
								32.159	33.506	80.912	61.294	150.56	29.367	66.294	69.165	109.76	47.479	154.68	53.197	520.23	345.17	20.99	918.61	982.9	50.515	83.846	1621.5	160.01
								121.52	156.15	7.9257	253.17	80.252	37.306	86.7	42.565	231.06	236.92	228.25	296.81	81.301	116.76	377.19	319.59	200.75	113.35	80.526	801.99	173.01
								147.99	78.913	17.027	215.1	123.18	88.449	118.28	47.805	78.229	156.79	1651.8	537.58	595.92	30.798	53.456	147.57	81.721	168.63	27.107	444.03	1303
								74.416	49.679	42.477	60.857	70.189	67.377	51.188	73.753	74.272	65.313	120.23	700.25	60.218	194.22	47.613	900.04	68.137	28.761	108.82	307.76	973.34
								193.52	43.244	60.128	81.18	74.183	57.869	93.975	274.27	262.89	125.32	119.26	210.43	589.21	67.041	109.25	453.5	56.432	82.755	91.778	290.31	451.36
								113.77	28.952	76.289	72.973	64.98	49.656	90.221	77.727	207.26	82.821	90.116	375.11	342.93	633.62	107.5	1672.7	336.66	26.775	1739.8	118.97	96.217
								128.91	27.448	54.685	111.46	179.06	237.29	56.027	82.672	68.004	52.774	91.104	149.17	61.939	163.59	60.823	79.445	531.95	49.353	101.64	2416	120.14
								96.129	145.26	10.733	53.865	175.98	395.71	94.271	46.744	125.91	123.06	523.45	228.08	725.11	116.17	27.198	1169.4	167.33	30.335	1167.7	1720.3	970.46
								154.75	64.043	44.449	49.992	124.49	81.282	196.17	94.082	32.913	84.261	500.4	104.93	114.16	165.84	51.268	242.22	44.989	608.09	1329.5	349.44	490.4
								164.28	100.45	73.198	173.37	52.016	257.18	72.378	79.528	49.204	23.635	83.472	380.69	43.26	127.2	18.13	235.77	1427.6	131.17	53.395	577.94	111.72
								140.2	68.457	45.548	99.307	90.156	59.66	179.78	19.965	213.8	154.73	63.499	208.99	528.56	200.08	162.81	2332.9	42.441	22.324	133.62	340.19	190.31
								50.164	44.565	24.903	18.661	55.33	18.201	235.31	54.449	77.155	63.097	32.8	71.76	106.42	57.125	234.08	915.2	738.94	28.67	994.39	213.6	245.55
								191.77	61.558	88.122	149.76	60.367	64.192	115.34	166.56	164.3	238.43	178.77	43.047	83.334	176.38	352.37	106.52	237.18	75.914	143.48	519	227.73
								26.141	23.873	15.263	197.97	183.7	90.741	106.12	35.598	124.67	172.06	939.58	381.45	41.879	186.79	71.102	262.13	4182.5	77.199	48.663	122.24	133.92
								101.39	38.506	80.252	69.914	55.987	348.25	122.06	47.766	78.505	145.35	493.96	116.33	98.939	134.87	65.195	154.87	104.28	255.67	367.92	184.8	90.723
								46.918	42.326	70.638	99.607	75.422	69.936	64.637	27.587	182.28	274.56	43.065	1672.8	166.34	1034.3	40.745	864.53	61.529	87.127	119.83	93.707	113.51
								172.4	44.154	29.13	43.64	74.442	16.906	108.62	52.619	102.06	97.049	65.091	128.49	62.968	200.37	104.71	132.47	86.377	49.27	548.43	2776.3	271.68
								130.13	30.498	11.265	66.393	67.518	163.42	342.51	112.15	80.629	189.35	189.54	102.11	179.18	86.152	29.255	494.11	2927.9	60.637	66.453	379.56	306.92
								47.731	27.639	120.43	112.63	50.18	146.6	175.22	1053.1	74.972	50.371	76.04	313.98	67.874	18.911	59.216	151.11	55.027	122.27	980.97	189.47	80.429
								103.02	88.603	9.4979	85.596	381.94	48.837	75.084	66.585	166.68	81.974	73.368	74.644	554.21	72.652	21.121	238.56	240.66	22.814	116.01	65.422	117.44
								84.881	75.897	11.484	92.485	47.685	54.857	42.26	17.285	103.78	394.68	390.87	1299.3	544.88	868.08	24.853	317.06	174.4	27.656	639.74	3223.8	136.49
								102.81	31.243	70.735	65.693	73.371	119.1	70.265	97.425	89.784	219.7	56.83	62.109	127.15	232.95	28.958	185.85	30.273	29.529	1829.9	799.38	79.775
								90.835	54.522	15.083	31.654	57.387	227.21	102.17	908.18	203.62	558.15	386.13	106.66	523.92	144.05	37.24	255.91	65.604	25.067	88.906	830.4	217.96
								144.14	18.716	79.508	87.138	101.3	175.83	88.445	54.907	137.91	169.24	102.15	38.468	56.393	169.56	100.5	114.71	86.271	76.607	117.8	422.95	1917.4
								54.171	27.994	64.109	207.95	133.87	126.37	151.4	16.109	134.85	131.04	213.53	93.364	84.486	89.466	44.749	1432.9	134.74	77.788	66.27	276.16	1162.2
								80.58	51.988	52.638	57.1	47.603	19.485	93.168	62.52	94.489	57.599	290.74	337.44	241.87	54.415	476.31	118.79	1701.9	32.085	1540.8	168.32	2264
								133.18	76.787	140.68	55.569	215.9	119.45	67.608	38.854	58.464	990.71	108.69	284.89	194.46	120.27	138.37	138.67	186.62	285.71	325.37	1352.4	71.921
								101.35	64.776	46.784	66.613	209.11	86.862	82.284	118.84	26.246	417.38	84.015	40.895	107.98	243.5	103.99	139	2441	149.17	293.88	119.79	125.55
								71.894	49.315	90.91	86.04	96.745	120.32	125.87	43.879	99.137	42.409	184.56	139.74	352	71.096	44.601	673.76	368.96	34.417	1941.4	303.91	148.87
								316.89	102.34	13.974	31.083	81.287	71.372	247.72	221.98	56.176	99.031	643.33	37.968	482.33	49.746	48.302	89.027	581.17	405.35	65.918	290.38	457.87
								35.985	58.194	23.809	87.64	70.635	158.41	55.71	20.155	37.48	114.74	167.9	60.449	138.95	386.07	129.23	160.51	42.098	22.436	58.301	549.17	125.31
								93.613	42.001	199.3	94.097	160.04	6.9816	476.42	1158.5	52.312	63.917	198.76	96.063	3026.2	46.96	44.037	239.1	896.59	97.558	6487.8	108.42	155.62
								48.375	64.155	66.591	103.57	108.32	51.468	94.662	87.655	84.014	18.642	95.864	58.273	74.544	80.089	54.114	2601.7	549.82	230.28	128.62	107.55	119.42
								80.642	45.078	48.648	66.36	195.78	107.48	136.02	270.89	132.51	130.39	193.95	80.138	144.8	909.25	53.738	87.238	54.056	2364	424.51	61.121	34.65
								139.11	73.603	77.804	212.51	54.419	156.82	54.624	27.653	30.552	38.567	1336.7	124.47	141.78	308.48	531.94	278.08	113.36	29.979	71.748	668.48	57.293
								103.77	66.78	39.983	77.391	61.578	34.078	57.24	96.009	101.74	754.5	132.83	106.95	103.01	68.495	53.498	88.617	665.41	23.875	531.57	44.579	246.84
								65.687	44.93	17.744	46.664	102.16	192.78	108.83	93.352	306.3	179.59	220.52	68.232	105.65	718.74	22.759	77.534	603.88	24.87	1005.5	176.63	181.65
								100	80.912	49.454	28.139	201.59	68.486	53.279	164.95	39.445	299.33	371.7	38.956	472.99	220.21	31.939	255.72	310.66	200.15	1704.5	342.7	1080.7
								75.329	64.797	4.5986	98.276	22.733	32.591	165.89	29.278	59.108	464.66	243.25	49.884	3071	74.623	77.567	482.66	430.37	109.62	61.311	1201.6	683.99
								59.709	28.039	244.85	301.05	57.878	78.5	49.083	57.858	274.52	229.13	222.67	78.584	276.48	65.175	72.023	1656.1	544.34	57.546	71.592	93.839	126.99
								58.334	79.114	53.488	105.42	69.417	141.89	55.381	296.85	163.12	60.176	201.79	59.851	60.683	390.9	69.001	1558.4	69.09	63.933	89.008	192.82	18.761
								71.472	174.69	120.4	152.61	31.819	44.438	151.59	59.273	89.829	88.861	110.6	417.4	331.56	170.57	82.678	1669.5	57.243	405.22	105.99	5112	176.12
								159.04	15.117	80.786	186.42	173.41	25.855	83.694	20.514	130.49	384.37	183.81	42.325	132.47	46.476	115.78	990.68	490.65	137.55	450.39	49.89	69.016
								257.2	50.085	168.84	21.368	236.93	43.595	57.901	63.055	29.055	80.38	66.387	91.182	112.27	40.557	3166.2	908.89	37.561	85.956	111.29	128.23	1142.8
								100.95	34.603	197.67	141.76	59.721	50.433	53.502	351.33	58.301	200.94	730.76	165.04	50.36	79.699	52.738	186.47	452.02	51.3	134.9	959.88	581.86
								23.804	64.607	151.13	63.43	794.74	61.91	50.255	1913.9	63.604	1017.5	109.93	82.735	69.755	77.616	392.97	46.768	72.061	138.24	133.15	7181.7	451.51
								21.207	35.022	252.43	31.57	43.592	163.26	226.67	184.53	69.13	70.383	513.09	305.35	434.93	457.22	133.95	382.56	225.45	150.71	175.02	1135.2	290.94
								72.98	26.333	130.3	73.379	59.985	73.792	75.494	109.22	17.552	306.76	111.37	70.851	32.515	71.699	65.179	86.78	1154.6	113.53	71.081	218.91	100.41
								142.52	290.05	147.65	73.761	83.371	78.473	237.59	32.495	17.437	988.72	403.99	148.66	135.38	59.633	78.726	246.97	77.113	103.31	256.42	42.341	70.683
								5642.6	40.773	67.015	50.891	38.482	240.16	92.053	118.1	64.278	515.92	220.83	79.515	201.67	34.191	359.59	512.81	124.64	364.39	115.14	75.845	382.51
								72.238	63.649	100.88	91.048	82.545	54.899	67.958	218.26	331.16	254.34	203.72	41.797	98.931	194.43	43.956	505.26	95.11	72.67	250.46	195.17	557.48
								211.17	56.83	79.418	226.51	55.084	16.208	77.942	44.807	37.932	415.2	234.45	47.388	142.93	65.195	66.04	182.86	1876.5	119.9	79.745	159.2	1004.2
								47.714	70.479	91.879	28.28	42.848	53.096	49.474	165.78	99.202	188.13	168.15	310.12	526.09	679.34	51.933	154.4	55.427	82.898	135.31	60.837	70.31
								104.97	259.16	138.6	26.99	42.194	49.491	79.988	103.09	479.32	743.61	630.43	590	53.041	69.842	69.814	248.89	34.938	78.662	116.15	180	495.52
								136.32	19.605	99.654	101.05	54.989	53.993	115.61	37.717	17.656	332.05	124.9	74.03	238.27	70.188	108.2	126.35	74.936	86.258	99.319	965.55	1044.7
								49.675	52.693	183.18	75.005	66.441	73.344	144.88	114.77	69.97	143.91	333.62	266.92	220.6	71.932	581.89	76.668	1264.3	114.92	349.54	882.07	396.16
								27.688	85.734	98.616	79.885	51.706	266.3	373.44	48.735	51.64	272.33	251.37	152.98	250.08	51.677	374.11	593.17	1013.3	87.587	264.43	124.22	398.63
								76.047	30.981	161.78	69.743	49.347	51.122	63.047	282.22	232.06	1466.3	249.31	86.955	132.64	65.276	51.002	69.371	22.653	56.425	308.78	1152.3	95.602
								60.516	262.19	87.783	86.494	52.014	18.976	77.821	59.637	121.12	887.82	249.3	125.73	316	130.95	1806.7	148.04	103.65	50.597	574.91	36.934	65.338
								56.327	47.508	111.19	465.44	68.631	19.164	394.3	114.59	61.252	178.54	2295.1	168.21	300.97	68.087	64.696	451.48	1010.7	321.05	582.39	98.35	180.48
								209.49	127.85	60.078	43.46	116.06	318.62	84.617	186.89	140.98	1151.2	62.021	418.88	166.67	45.345	973.14	434.95	51.373	125.55	263.11	296.74	125.25
								131.95	33.67	156.23	121.3	205.43	53.669	69.322	62.885	63.927	75.999	177.58	80.409	73.911	132.27	82.034	108.87	1466.8	624.01	78.325	41.815	73.901
								21.063	58.945	75.846	33.219	47.19	42.017	62.885	223.2	84.384	87.131	151.75	71.454	133.2	212.37	56.129	64.229	116.45	183.01	398.16	306.29	496.46
								56.391	37.014	83.666	52.801	39.326	96.299	35.136	27.787	127.18	496.26	137.65	55.88	62.413	61.935	94.346	474.38	776.1	287.93	46.544	1433	109.01
								77.534	31.86	717.01	96.69	71.172	25.208	119.02	77.076	144.6	50.277	626.14	154.42	58.169	82.823	1321.8	83.011	17.744	204.43	250.7	47.148	83.503
								80.561	42.666	94.109	70.092	68.36	68.438	131.04	154.78	164.22	772.53	93.32	77.971	509.86	396.77	50.98	314.2	90.868	76.105	566.38	124.38	237.43
								171.87	70.424	135.96	132.53	71.661	41.276	76.588	74.687	242.87	502.61	112.28	154.86	95.891	542.95	46.236	94.395	69.311	71.424	644.5	769.07	530.01
								129.22	45.875	74.226	58.93	52.099	96.946	90.865	59.18	499.93	193.1	250.33	167.75	602.24	682.4	258.52	208.3	55.105	115.49	44.926	18.228	116.42
								180.68	23.653	54.441	156.64	88.709	116.1	161.31	34.707	55.135	359.53	1012.4	100.22	81.418	70.49	1475.7	125.1	1705.5	90.216	359.72	239.61	98.614
								100.48	36.39	62.796	234.33	329.33	124	89.789	223.06	59.867	208.75	270.77	90.262	119.88	115.43	275.21	1308.9	103.51	61.294	793.1	507.83	115.17
								85.583	55.913	61.143	48.979	78.227	72.376	49.491	177.94	113.92	57.946	116.83	91.036	468.45	1038.7	908.17	988.6	591.48	128.93	250.54	41.81	1478.1
								55.166	73.5	141.96	106.3	46.113	46.189	110.56	174.09	68.98	298.98	1995.5	127.12	415.84	54.969	1379.7	538.62	65.079	129.59	81.875	29.064	91.932
								17.163	78.53	162	79.382	157.27	68.607	101.67	55.121	292.71	52.545	654.25	840.82	258.69	52.185	307.07	97.76	1131.1	111.11	237.85	135.92	720.43
								84.962	28.715	147.21	98.053	81.943	262.22	84.173	1689	42.517	219.8	371.89	107.58	74.918	452.51	53.503	78.218	98.403	399.07	844.15	76.903	114.14
								109.68	24.075	30.699	44.653	39.285	232.09	163.2	62.264	47.808	608.5	58.216	274.51	181.63	85.032	1039.5	722.58	172.25	542.79	54.081	149.9	722.55
								203.34	56.853	195.14	39.568	67.474	144.78	99.171	819.35	42.068	1467.3	75.198	162.19	790.51	194.32	115.61	1110.9	155.86	65.882	100.61	17.023	75.24
								41.539	74.045	60.294	61.202	206.15	93.535	192.77	34.669	33.181	105.68	505.61	85.215	29.353	96.214	630.08	918.67	129.9	120.8	137.75	97.429	650.9
								33.309	31.172	70.9	32.613	65.902	53.398	71.879	173.34	579.87	176.12	133.5	163.72	167.64	165.19	257.68	670.41	52.205	93.46	120.52	139.58	72.038
								23.934	38.136	83.288	50.415	149.03	101.39	212.96	134.37	27.788	296.64	215.74	1157.6	48.717	165.04	1174.9	244.43	80.228	133.22	305.15	222.41	79.237
								114.15	111.33	114.86	71.854	30.12	180.26	113.12	62.241	72.382	381.51	474.84	266.64	238.04	122.79	238.39	471.9	42.448	203.89	289.22	169.03	67.217
								35.933	42.815	67.646	38.829	340.69	49.095	94.612	59.347	110.54	104.63	484.51	509.21	80.907	87.499	1104.9	695.08	74.804	380.13	45.734	50.046	667.5
								72.324	45.862	107.71	120.63	72.96	103.04	221.67	352.15	326.16	316.37	891.92	287.58	799.04	2120.3	103.24	123.72	615.82	438.37	864.55	109.67	289.24
								26.891	49.958	72.21	82.212	222.71	84.118	445.09	105.55	202.11	1014.4	119.33	110.3	68.929	61.28	673.5	549.88	167.31	132.52	58.552	10.343	824.62
								33.544	36.528	112.32	703.6	45.983	93.217	240.86	61.255	33.248	64.413	224.24	106.89	67.04	426.86	135.27	3010.7	383.44	60.127	132.81	533.81	274.46
								49.211	98.05	95.472	129.42	62.354	153.62	116.81	63.365	59.547	842.02	259.56	176.51	216.36	170.15	1529.4	68.956	1202.5	88.622	86.65	48.071	168.28
								47.12	55.117	367.85	223.53	48.831	122.59	145.09	247.87	71.167	85.641	56.946	405.69	415.74	273.06	708.5	1341.9	446.34	13.894	79.89	189.82	1149.1
								66.806	64.156	100.04	71.127	64.635	63.202	71.952	275.71	44.362	192.52	482.15	161.49	401.29	55.928	42.124	117.23	49.777	688.65	57.014	7905.5	300.78
								87.449	105.94	56.901	405.21	136.9	57.914	90.631	47.651	99.181	179.66	276.55	65.387	340.35	235.1	71.055	134.74	802.35	49.8	184.55	576.02	314.86
								266.77	180.12	125.03	65.82	83.78	409.76	212.58	49.587	89.454	829.07	240.94	61.576	184.74	200.08	200.11	72.777	750.38	77.132	664.63	140.65	727.5
								87.034	114.99	124.43	67.517	87.346	269.41	71.889	1034.5	203.38	87.458	1201.1	82.621	120.7	453.71	79.102	525.28	67.055	800.26	129.63	1141.4	928.9
								148.41	41.354	86.513	92.411	62.499	95.906	68.152	227.66	27.589	97.712	801.83	170.14	200.16	3330.6	30.959	164.25	1623.3	238.22	517.72	565.6	57.768
								98.911	262.51	95.415	40.994	90.195	166.25	183.58	1623	65.851	723.16	149.1	117.79	87.742	142.78	56.232	274.89	72.47	468.62	30.452	240.07	409.82
								699.8	36.712	46.084	90.603	220.77	125.66	153.49	420.05	79.167	1313.8	199.58	227.25	221.76	205.52	858.07	994.15	45.832	469.75	69.714	32.659	72.189
								314.34	58.442	92.597	174.59	230.96	98.264	86.774	9.24	145.19	119.23	150.29	249	68.724	73.3	2279.8	771.83	1004.2	583.67	68.641	44.165	179.38
								211.19	59.79	86.215	42.906	87.22	129.01	172.6	129.98	43.333	215.84	360.36	28.026	53.085	197.52	30.493	62.402	1138.6	389.52	247.19	1756.1	98.93
								30.633	68.631	2698.4	69.702	175.23	517.74	189.11	123.35	139.56	608.34	1130.7	52.58	87.792	980.12	233.63	955.09	829.76	465.3	331.21	602.53	56.615
								44.712	128.49	87.387	98.84	65.282	89.139	88.331	67.686	48.206	1785.6	695.73	944.7	430.82	297.85	1616.4	394.32	340.71	140.81	810.01	1811.5	135.44
								12.995	85.989	1053.2	91.165	45.617	111.31	126.45	223.6	369.23	137.15	1767.8	88.95	251.37	213.07	92.006	303.6	140.79	110.88	192.3	377.79	243.64
								31.594	99.106	57.309	173.69	60.749	178.64	157.83	68.132	277.19	602.15	106.01	1170.7	207.05	415.86	38.06	948.85	820.29	74.744	60.818	49.064	2499.2
								52.133	57.1	155.92	65.221	46.032	143.95	52.542	556.85	409.36	323.42	158.91	190.43	87.154	82.337	33.596	165.59	70.304	26.236	138.75	141.47	212.33
								217.54	96.916	161.82	69.688	49.503	44.244	715.22	17.68	73.451	68.6	356.92	76.377	81.578	65.959	32.822	115.08	1378.7	119.94	561.91	710.72	131.81
								2292.9	56.227	847.38	157	46.431	108.81	147.89	5.0137	45.987	61.64	70.715	156.89	941.06	86.739	56.871	1391.6	1008.3	152.11	77.809	242.14	416.73
								31.394	90.178	154.36	56.282	78.219	103.97	32.356	457.53	90.181	156.88	46.84	50.656	413.55	244.36	213.3	73.4	309.43	64.428	122.54	380.09	67.932
								36.168	57.702	79.61	218.66	170.53	98.323	221	85.977	87.499	71.399	113.01	295.09	58.418	69.82	349.08	48.23	74.313	105.24	92.518	851.95	921.5
								32.568	133.19	107.4	83.397	822.88	45.009	80.556	46.608	68.402	122.25	30.544	150.34	76.276	112.06	911.17	1004.8	1307.2	145.24	109.49	386.15	37.665
								82	69.716	58.607	119.45	34.76	83.5	75.723	8.2619	148.8	1018.7	65.524	84.625	67.132	6764.7	66.294	54.714	317.82	132.66	58.418	5469.2	875.22
								60.316	50.703	94.749	33.863	69.612	147	518.18	122.22	80.84	466.87	82.816	134.26	191.56	232.27	9557.1	75.959	432.41	163.17	1295.7	319.88	63.795
								29.643	175.52	120.27	440.5	91.607	79.909	85.609	177.56	231.62	60.768	72.676	57.748	74.427	254.71	157.12	220.87	468.27	495.93	124.67	38.13	96.822
								34.711	113.89	35.967	159.05	76.802	96.926	65.092	64.311	59.992	279.68	165.86	67.662	43.962	93.468	61.577	245.88	102.29	76.079	122.27	104.72	101.01
								52.124	87.513	103.21	79.916	40.018	331.66	92.214	51.44	165.51	549.35	33.912	156.92	57.785	28.4	77.548	173.76	98.097	335.41	195.35	30.734	259.25
								39.496	71.809	159.14	69.792	107.88	44.534	90.249	1012.8	57.974	216.19	97.747	156.48	324.43	1022.4	19.816	86.08	1154.9	79.03	126.9	155.07	51.216
								57.357	668.29	88.118	132.39	44.981	71.023	118.98	161.33	49.414	354.44	340.85	434.08	142.94	28.028	56.621	100.92	469.84	63.923	404.17	35.102	746.47
								104.04	22.428	70.649	292.23	44.847	39.078	52.827	69.353	222.39	1167.5	43.982	129.81	669.8	53.701	2593.3	178.55	363.32	131.75	872.7	258.77	60.677
								101.1	393.39	109.61	120.66	67.514	138.65	186.44	377.1	61.093	812.45	95.454	63.553	73.957	152.52	4718.9	148.13	106.93	156.94	88.922	1532.1	82.374
								130.3	73.48	175.58	49.159	53.936	59.168	258.57	643.57	67.066	696.37	35.121	57.235	121.82	88.315	89.764	285.16	1788	1122.3	134.39	151.72	2378.1
								130	97.253	99.41	57.827	31.495	115.23	72.314	118.77	133.4	126.79	22.827	78.861	46.966	66.81	123.67	116.79	913.82	126.13	35.84	173.56	125.68
								73.099	82.697	11.845	61.466	85.406	144.5	152.99	66.225	76.199	150.32	45.416	192.27	143.23	1915.3	61.42	92.854	63.574	921.04	77.288	72.362	135.22
								13.486	75.234	181.72	57.597	44.327	173.21	77.782	5.9667	63.415	132.6	56.726	538.28	475.07	43.989	108.12	445.6	828.44	528.54	144.54	166.23	1054.7
								252.04	80.933	86.236	140.52	78.039	94.867	180.46	186.3	74.638	610.85	120.28	112.92	63.491	43.002	1379.5	379.45	73.045	212.23	553.39	141.86	55.186
								55.901	69.687	106.04	106.09	155.9	116.35	78.556	64.174	107.29	195.57	50.976	212.23	815.14	296.84	36.797	83.426	51.384	601.51	74.643	54.041	613.34
								72.072	57.308	4545.3	68.539	94.394	63.88	83.649	1334.4	98.575	614.09	56.084	195.5	2206.8	35.096	513.2	480.04	144.31	39.624	87.839	505.16	103.22
								218.26	164.87	27.194	101.35	22.839	208.14	55.344	33.845	66.927	315.29	41.636	68.994	350.21	47.834	111.27	166.91	163.79	945.28	72.133	413.1	687.12
								53.114	41.031	306.32	93.63	61.438	131	182.23	626.32	584.39	901.76	117.27	165.9	152.41	100.53	56.79	477.53	1475	91.952	144.82	155.45	99.559
								45.473	57.231	195.65	35.902	84.371	268.79	68.36	218.93	199.39	77.642	118.21	105.37	131.82	161.99	174.64	20.865	29.562	795.14	1919.1	404.82	55.012
								188.65	120.78	51.05	44.517	190.58	249.6	88.537	2384.9	170.26	81.156	335.85	205.08	133.78	110.15	182.82	142.04	117.2	493.38	27.477	218.64	1389
								36.239	173.6	291.37	44.415	103.56	128.82	303	55.123	73.98	183.34	45.424	306.45	222.81	302.02	1188.1	603.3	594.92	119.95	301.37	511.94	619.23
								21.223	101.01	1606.2	82.127	138.62	81.2	324.79	129.44	102.12	474.3	109.63	55.521	25.946	299.35	104.03	1094.6	204.75	1479.5	824.67	114.66	88.251
								275.64	74.209	102.64	30.591	167.1	114.39	242.08	17.116	61.358	654.2	46.513	415.81	456.51	533.69	1607.8	592.46	1009.2	587.03	60.643	1542	50.458
								50.873	27.257	85.229	39.23	83.014	161.7	63.143	17.744	121.03	63.312	623.22	132.39	139.04	61.215	56.789	757.16	1181	202.61	3503	106.57	202.43
								103.04	76.728	26.83	75.755	55.96	95.699	98.833	1292.2	249.16	124.24	106.23	73.761	74.312	771.77	43.046	67.438	130.51	1320.9	749.55	57.479	572.37
								229.29	101.05	15.78	141.65	319.66	137.58	93.681	747.34	220.71	192.69	48.147	106.62	135.77	672.45	40.773	190.05	573.28	579.37	414.34	147.73	163.16
								64.205	224.76	203.39	200.25	245.09	92.416	37.857	189.13	119.21	54.766	93.843	120.65	117.68	132.38	58.915	205.28	766.01	312.27	374.33	51.404	36.617
								14.952	13.316	138.58	88.937	71.965	31.073	62.306	41.306	111.37	81.081	166.79	45.79	128.12	385.17	20.391	780.14	71.65	75.504	25.212	264.85	63.75
								205.18	61.659	87.474	55.276	81.444	178.81	804.65	293.85	334.37	99.581	90.785	60.638	133.41	679.09	49.496	236.88	63.408	438.16	72.697	183.3	304.21
								56.852	75.061	144.77	148.17	29.496	49.423	307.61	541.3	158.5	65.236	347.43	236.75	225.05	267.79	37.898	889.27	83.168	357.83	50.382	1484.9	48.533
								71.912	33.934	155.74	54.678	15.441	73.5	463.12	45.011	118.66	54.203	1251	302.49	534.97	1404.6	63.056	87.794	1381.9	216.22	69.202	26.599	61.627
								6.8784	46.482	100.17	154.74	50.048	145.07	154.68	191.09	115	86.337	47.251	77.377	191.45	2330.7	707.52	2306.7	68.761	439.01	116.12	115.76	1027.7
								31.676	73.961	99.64	72.411	461.08	86.889	100.66	72.223	29.214	363.55	153.11	837.46	47.413	1334.8	10.625	32.461	43.801	198.44	209.63	165.79	193.85
								39.286	57.663	63.423	181.83	33.123	146.64	1037.3	37.006	126.2	44.899	137.91	123.31	143.5	346.91	25.474	874.1	75.5	176.24	30.638	171.97	624.73
								37.014	46.653	60.462	120.19	45.275	40.546	121.4	132.11	261.96	92.479	189.8	56.251	69.206	76.425	51.436	118.35	678.32	90.952	218.94	180.87	83.552
								194.06	81.986	123.24	86.586	50.138	150.14	73.581	220.52	189.24	185.72	508.85	84.006	306.83	170.38	33.564	82.306	1302.5	52.753	76.644	133.71	55.602
								92.213	92.65	32.221	124.14	58.114	172.88	127.63	20.377	98.228	77.779	24.158	132.32	216.72	155.76	78.238	318.21	54.101	48.103	68.696	115.58	2823
								164.55	30.759	107.31	27.314	64.825	55.834	380.89	135.72	74	48.996	82.449	133.85	87.238	1792.6	21.335	266.21	908.84	69.179	181.48	118.85	109.38
								93.799	58.389	54.556	83.214	53.537	130.14	964.25	145.52	229.08	60.861	118.76	63.071	255.85	130.23	58.45	522.08	1043.4	80.408	53.699	202.07	432.32
								55.41	45.276	111.37	62.83	58.348	56.971	63.244	78.897	83.015	66.947	52.119	329.97	112.97	318.68	7.5872	285.03	80.967	1196.5	66.945	178.28	97.568
								65.643	68.706	129.44	154.19	56.006	69.124	68.818	42.423	88.589	102.01	117.74	107.62	30.176	79.182	123.21	61.848	45.167	242.19	81.735	156.11	89.034
								105.45	69.673	26.032	113.71	88.471	211.49	198.62	90.159	91.785	76.752	66.947	426.55	130.55	818.87	165.85	127.26	94.326	81.719	453.18	28.964	34.294
								14.722	41.617	108.95	199.66	24.72	158.26	207.69	168.83	36.988	45.998	28.867	58.436	122.5	167.54	35.405	64.591	51.692	565.01	63.158	233.41	88.199
								176.52	152.65	72.857	178.4	39.357	150.19	87.624	135.15	134.73	297.96	127.45	48.065	114.34	821.35	37.477	76.599	77.459	448.52	25.207	267.77	67.789
								32.97	106.05	21.336	46.972	32.857	63.289	206.17	415.56	195.85	48.675	101.01	176.3	196.63	295.46	591.44	118.42	1594.3	394.37	292.84	115.24	808.4
								72.155	44.914	42.801	72.41	62.87	149.31	376.44	57.192	313.5	68.414	380.21	99.186	80.53	118.61	740.56	671.15	177.54	121.11	16.052	2216.9	49.456
								105.6	47.05	23.76	88.755	111.57	29.444	142.92	201.05	110.37	43.625	60.515	173.47	73.403	57.88	28.316	2382.7	55.604	74.039	35.915	96.012	63.265
								184.56	61.782	33.954	56.965	51.339	112.49	124.54	93.956	165.73	69.64	100.67	197.96	325.7	434.33	30.777	1797.1	1379.1	88.819	180.62	47.66	66.319
								21.075	44.798	30.362	262.14	23.499	157.6	425.32	228	199.64	535.31	560.53	75.109	466.9	1103.5	14.897	294.98	741.74	130.73	31.951	176.67	31.944
								55.413	56.476	461.99	226.91	89.599	167.72	93.273	63.699	73.954	182.7	157.76	42.134	2387.9	409.17	702.54	128.78	520.84	53.975	150.01	320.27	328.06
								167.77	82.747	70.705	119.66	40.586	243.47	81.614	34.78	46.189	678	71.039	169.37	391.16	1700	105.45	1471.7	372.37	118.19	64.464	780.4	1022.1
								108.01	149.97	53.867	172.09	514.13	240.01	4123	59.279	233.94	48.207	142.29	85.9	136.28	80.849	16.981	1265.1	66.069	86.069	190.93	258.32	286.24
								136.95	72.03	117.6	189.92	47.036	114.23	101.22	68.801	110.91	154.1	41.249	420.89	46.072	202.9	29.93	500.16	11.933	578.21	64.182	132.55	538.92
								17.424	85.485	65.25	90.027	523.87	170.24	1768.3	347.42	220.3	47.052	127.61	119.8	983.01	54.067	47.06	106.8	580.52	39.147	125.7	258.23	87.428
								34.811	223.69	32.98	102.02	58.597	287.2	198.65	37.557	249.42	50.219	45.03	147.97	722.05	627.76	21.041	92.557	676.64	57.272	448	328.59	1150.6
								27.719	70.588	88.918	184.55	153.6	63.077	80.765	74.753	48.976	49.43	114.78	53.894	105.45	81.701	163.43	934.92	72.174	522.53	117.28	268.63	154.88
								78.937	101.69	119.52	159.63	40.425	310.09	60.08	67.913	177.72	33.974	40.629	219.86	72.464	1086.3	75.341	885.21	348.03	45.835	161.11	804.6	1313.2
								110.07	197.31	58.847	123.44	41.799	181.15	132.22	172.68	306	64.397	291.04	70.279	306.26	94.136	13.053	130.96	1378.4	1615	22.474	130.93	50.217
								63.369	67.191	23.693	68.041	56.326	180.62	66.681	249.03	106.79	60.195	143.49	54.473	378.67	164.63	129.76	634.37	101.74	1746.5	24.115	124.61	1226.5
								85.569	100.42	88.689	93.575	36.742	204.33	196.03	114.4	251.82	94.041	49.461	173.8	86.714	225.03	739.23	73.517	419.6	117.31	128.71	182.12	943.89
								92.456	60.208	234.82	181.25	37.283	77.416	79.927	44.072	497.36	198.48	455.82	144.47	776.11	313.79	72.295	98.357	1821.8	68.977	85.958	192.35	290.72
								41.829	59.375	54.043	182.82	63.369	70.319	516.11	136.06	64.116	60.073	96.423	561.44	183.9	773.91	150.79	60.901	1344	672.84	82.146	178.18	1353.4
								23.463	57.653	34.347	95.169	112.9	154.48	147.07	117.43	442.93	90.913	129.64	91.911	90.92	1055.4	97.16	212.72	444.19	54.42	31.199	685.2	79.946
								120.51	60.718	43.06	116.77	63.254	49.748	73.766	141.22	58.836	53.69	179.86	50.449	558.09	215.16	268.41	77.535	1940.1	11.957	30.388	139	2689.3
								86.389	31.72	107.05	140.95	101.02	464.18	407.26	85.446	65.465	42.863	168.42	169.53	158.64	58.981	822.16	450.55	338.43	485.54	126.25	74.987	1052.7
								36.507	62.444	54.854	57.598	112.38	122.62	395.5	134.62	605.02	628.2	85.553	47.837	100.84	683.52	22.776	91.82	280.55	136.76	18.207	71.651	861.92
								24.955	66.262	63.208	52.823	66.224	57.403	131.26	138.13	54.447	36.523	199.53	133.13	58.039	323.71	1241.2	316.99	892.21	46.729	26.062	187.19	52.495
								109.62	58.62	105.7	216.41	54.085	163.55	58.577	117.71	75.102	52.954	85.045	65.802	760.21	504.18	38.81	43.098	231.95	68.699	384.61	115.61	909.36
								59.645	127.61	69.666	109.82	68.843	49.109	129.24	502.93	287.3	62.368	93.157	99.601	689.28	900.83	41.025	100.11	18.717	45.758	152.68	693.33	41.191
								56.393	85.861	45.744	330.2	278.23	184.57	82.947	78.583	50.222	92.552	95.911	108.98	1121.4	64.493	54.891	147.88	21.223	515.46	421.5	1772.6	56.116
								94	89.178	62.827	40.158	78.739	71.99	128.59	115.24	59.838	67.556	94.436	82.053	57.312	1318.3	592.86	1120.6	119.02	73.184	204.09	221.9	1550
								48.757	21.41	61.339	278.23	75.61	188.55	50.628	91.485	223.33	68.569	45.075	158.22	278.99	81.67	2013.7	80.06	400.13	152.19	47.592	78.561	342.49
								53.265	113.21	78.948	247.73	43.635	140.4	142.09	116.87	75.824	46.59	88.827	114.22	60.228	112.3	461.17	465.38	109.46	49.654	59.194	118.99	597.18
								39.338	87.277	84.667	55.795	89.376	720.47	100.98	287.95	127.62	69.616	80.457	169.39	117.67	166.26	1372.6	2602.5	270.18	1215.1	53.614	1190.2	117.12
								57.6	179.07	41.933	92.152	96.045	74.857	97.507	69.747	93.249	468.76	49.759	653.92	340.84	288.79	77.487	1138.8	489.19	69.217	63.656	817.1	82.585
								37.487	31.431	97.545	167.5	61.593	70.709	40.662	65.556	47.833	181.68	154.63	1281.8	269.79	125.2	62.287	85.026	915.35	60.578	380.98	159.85	270.64
								89.598	103.75	153.58	116.92	43.106	48.264	118.44	91.899	433.64	69.002	128.1	123.68	265.13	380.41	182.52	82.278	32.809	41.583	41.295	317.23	24.569
								60.763	44.215	49.912	52.734	70.61	152.8	55.968	78.401	66.548	138.84	283.72	75.116	51.295	519.4	126.38	823.7	1579.5	456.86	53.149	210.32	39.286
								113.77	71.784	63.851	130.18	154.04	60.695	60.215	104.6	181.96	86.05	183.07	240.07	252.7	87.908	42.571	257.87	727.9	300.74	51.004	1485	780.91
								92.213	91.195	93.573	80.446	259.92	118.92	312.82	149.07	74.993	86.846	64.351	47.148	233.21	463.18	966.72	314.31	249.91	59.026	46.807	278.02	79.84
								20.008	24.149	68.818	216.9	60.041	73.69	49.965	217.86	167.43	198.88	277.09	293.93	59.165	63.835	100.24	147.08	352.23	295.6	452.38	125.94	376.22
								87.733	21.732	19.091	145.34	64.226	103.39	123.02	73.183	173.9	98.447	327.67	110.14	59.688	260.52	30.685	142.29	455.23	155.41	482.23	903.65	57.338
								43.988	29.711	74.505	169.53	41.795	74.463	391.64	209.61	46.869	47.091	60	46.123	84.717	1173.1	28.167	79.07	626.33	1844.9	347.79	452.78	34.332
								14.871	52.199	31.507	42.316	33.127	49.784	397.05	102.18	175.52	58.406	67.656	126.13	87.446	104.61	136.6	132.07	121.33	264.6	97.686	150.56	896.57
								33.303	121.29	16.37	106.84	80.822	67.288	77.616	125.86	277.8	47.68	1085.1	178.77	274.81	540.65	1030.5	124.63	61.236	78.664	148.26	614.19	1379.6
								95.255	60.566	130.84	28.643	140.56	110.65	2404.7	82.936	47.294	85.009	153.78	85.031	634.36	41.205	26.727	181.86	35.287	194.44	47.591	500.36	1203
								19.72	213.23	121.39	57.486	89.392	135.07	211.12	72.563	156	68.425	73.357	73.196	104.58	2966	63.343	52.155	989.69	56.753	28.256	93.665	37.63
								33.325	95.602	59.824	63.598	82.529	37.462	286.07	439.62	59.938	75.976	238.2	92.475	427.59	16.688	334.42	88.024	363.72	104.34	88.041	530.35	568.72
								102.87	73.303	75.321	129.45	26.97	49.966	91.224	54.471	120.49	171.88	80.629	516.34	49.364	58.347	68.011	355.87	158.35	68.763	815.35	515.11	465.98
								30.544	30.524	115.24	56.911	25.707	81.639	187.44	101.07	78.088	65.76	1061.1	508.4	68.002	640.75	623.94	40.532	755.2	207.46	71.137	116.13	128.38
								60.861	130.11	199.31	72.111	44.689	63.466	474.83	200.57	171.55	165.31	720.34	180.14	251.35	91.437	24.013	1124.7	84.87	110.03	1149.8	1330.2	1272
								230.02	96.372	222.99	34.222	120.42	538.46	184.9	470.21	43.824	26.722	432.52	560.88	56.843	86.642	25.38	297.08	2322.8	118.64	46.384	197.74	944.02
								88.146	147.39	89.349	45.039	84.742	71.51	143.27	41.197	33.228	125.99	182.15	62.996	427.86	261.04	36.699	117.09	124.27	46.399	684.52	129.51	70.791
								41.351	51.188	64.55	355.56	28.246	122.24	190.8	73.23	219.5	80.631	469.28	139.12	495.91	597.85	1022.9	838.55	276.95	277.14	2005	636.96	43.118
								59.573	57.994	99.105	491.53	179.25	91.032	183.39	73.862	66.527	39.88	257.99	195.48	62.057	977.75	50.957	22.047	148.51	151.16	305.81	687.55	223.24
								74.641	52.445	62.84	49.423	61.899	17.829	158.54	42.576	64.038	393.73	197.52	54.97	350.71	851.1	32.424	49.795	1437.5	597.05	80.325	483.78	495.9
								137.07	56.124	32.972	254.68	22.885	586.88	223.28	119.84	124.16	362.18	287.17	274.11	61.64	157.46	82.037	476.73	1799.5	21.982	29.797	208.22	47.641
								117.08	61.734	56.288	101.02	15.109	144.14	328.69	76.905	106.94	63.951	685.67	65.53	106.97	276.1	488.21	814.6	103.17	38.235	42.697	153.18	186.74
								41.868	57.195	190.33	810.98	256	72.208	79.358	124.49	76.596	1431.6	56.617	48.23	231.37	219.73	17.256	88.234	1207.4	173.63	63.907	326.96	539.91
								43.09	55.163	49.565	207.76	22.802	521.35	851.13	50.818	91.302	25.876	548.64	262.92	265.48	102.16	54.5	125.83	918.7	365.29	728.61	70.289	290
								23.849	169.21	34.225	472.31	27.633	76.128	437.13	209.91	52.913	41.107	172.59	144.83	369.39	55.76	1074.2	116.26	395.65	32.494	767.17	314.07	218.45
								73.819	57.221	98.372	59.053	45.683	130.77	98.364	37.388	104.44	42.873	377.45	417.65	94.499	72.442	79.665	1102.5	831.95	25.087	16.366	153.76	307.12
								73.014	169.4	65.309	86.505	39.114	17.291	58.809	59.894	119.02	77.977	253.89	234.75	56.743	577.68	111.11	94.622	1209.8	86.278	66.991	226.29	24.558
								320.51	45.976	150.8	183.54	40.275	43.219	264	24.104	260.53	75.979	116.75	227	595.58	40.26	185.1	1088.7	1062.1	12.092	42.425	317.59	291.23
								81.15	108.49	74.718	155.07	169.63	36.986	188.04	60.373	59.949	52.198	166.62	69.54	86.095	35.02	1094	1422.4	413.07	72.656	54.203	119	75.768
								25.562	116.29	110.16	55.352	90.59	76.366	262.23	40.782	135.33	88.216	505.22	67.12	55.89	71.874	561.85	83.214	72.225	53.426	149.27	172.86	127.35
								80.617	67.044	40.365	212.14	99.987	491.66	145.83	22.798	27.438	81.287	434.72	431.42	64.406	35.818	167.34	552.81	60.374	51.284	10.305	348.83	271.29
								64.843	40.855	357.54	334.85	31.468	682.87	774.39	95.437	110.74	176.56	349.36	89.031	281.21	291.67	15.236	76.789	699.11	57.842	406.33	129.05	505.29
								23.55	57.853	89.401	212.29	31.767	84.64	266.43	72.91	26.487	63.447	114.17	48.34	91.928	199.37	302.23	948.59	211.99	343.1	863.5	238.83	99.284
								18.124	195.14	26.41	232.17	38.387	59.613	240.44	85.875	69.745	412.37	169.67	89.461	72.415	1208.1	73.279	3801.8	184.56	146.37	48.841	83.616	30.175
								100.71	67.186	54.901	66.633	21.853	18.755	203.68	28.448	75.204	45.435	122.38	123.08	220.7	1889.9	28.64	427.69	1668.9	43.01	531.95	955.4	71.212
								23.765	166.15	62.948	100.44	120.31	188.85	762.62	32.637	25.59	72.53	544.72	82.645	135.12	850.63	608.84	108.83	81.786	29.026	27.796	68.365	43.242
								166.53	62.937	49.09	140.39	59.673	142.26	92.595	610.78	83.512	53.035	268.03	94.303	172.97	66.777	182.07	214.15	508.3	33.519	36.491	91.899	44.408
								77.804	44.951	88.74	216.74	105.35	93.984	92.288	66.482	134.68	333.16	292.13	249.8	157.43	108.84	144.27	556.45	237.7	485.97	31.948	130.79	818.87
								84.159	55.884	60.306	1239.9	167.33	157.09	81.883	18.067	197.78	56.001	382.76	215.67	61.628	623.39	86.003	119.91	1818.6	63.567	427.19	132.3	69.106
								137.34	77.201	196.39	936.02	62.213	118.72	244.18	29.702	44.35	272.7	247.52	176.2	152.7	390.67	701.26	54.24	63.827	419.95	29.803	131.45	45.774
								78.485	56.733	28.691	224.69	68.489	63.558	139.81	233.02	62.756	46.711	530.52	284.94	109.08	102.31	70.233	3807.8	61.334	38.678	85.028	324.9	168.95
								94.37	60.016	83.531	77.552	77.221	155.36	82.282	138.36	609.61	155.95	70.453	189.09	290.73	34.43	21.332	182.57	227.87	81.855	413.86	70.802	184.47
								542.89	101.97	29.427	171.74	170.18	885.05	1097.6	59.403	93.51	205.55	79.535	150.64	79.787	134.19	31.915	112.11	828.82	54.197	70.477	103.71	327.28
								113.3	13.317	27.606	345.15	31.13	79.238	89.247	111.96	187.9	155.88	647.87	181.26	128.88	781.15	89.403	204.94	140.09	88.336	40.955	2118.1	32.943
								43.325	168.62	140.64	224.73	77.666	48.839	141.42	67.915	79.614	23.47	82.052	119.21	167.15	67.86	272.91	30.578	107.77	83.749	250.15	714.88	496.23
								54.281	82.916	46.74	480.97	109.67	97.941	268.98	96.157	540.57	88.988	146.76	460.79	204.9	141.88	73.726	30.566	280.49	77.855	8.3606	481.72	54.471
								718.99	96.45	84.601	83.722	84.378	514.96	63.648	235.88	179.63	136.47	159.58	106.36	148.37	152.82	61.88	282.76	1699.1	1148.6	121.4	94.983	63.51
								22.54	80.654	44.447	110.06	67.64	79.568	382.23	64.43	307.36	77.243	263.57	67.857	90.877	43.734	459.35	345.19	192.58	48.591	84.58	801.17	94.673
								86.041	42.293	15.541	92.109	72.161	110.29	247.53	46.276	45.75	29.257	84.024	201.87	82.88	97.913	19.485	26.789	736.12	162.96	33.542	126.46	479.27
								70.941	121.98	121.8	96.352	130.63	138.01	493.95	37.766	103.82	59.555	103.68	49.678	68.557	177.54	15.253	4785.7	1035	96.877	98.438	1834	289.39
								61.231	86.552	135.81	33.584	134.09	97.067	127.66	40.547	233.41	70.905	70.844	89.632	106.65	46.181	38.482	5179.7	566.35	398.65	31.34	107.09	59.113
								23.569	92.577	1.7025	115.76	64.579	169.39	499.03	198.27	131.66	278.87	290.78	205.8	63.516	130.45	594.06	259.55	2248.8	96.783	18.707	802.17	35.593
								36.79	53.964	168.6	90.328	63.956	132.59	108.36	83.346	363.61	86.085	232.26	54.977	175.42	605.94	65.421	513.09	1283.4	396.95	67.203	166.93	43.998
								108.68	92.362	45.604	148.91	71.052	85.71	121.91	122.69	54.92	238.29	87.066	578.42	145.75	154.1	40.477	83.304	164.68	371.54	27.25	127.78	152.58
								140.06	97.202	64.194	116.28	46.103	201.44	240.03	53.896	60.039	136.65	119.18	99.241	84.727	261.74	883.7	3618	86.771	75.598	25.426	196.96	1677.9
								675.21	53.737	0.36404	241.88	103.22	613.26	270.28	66.07	56.265	44.535	128.44	146.41	384.3	64.761	43.578	1584.3	56.51	499.06	694.81	64.614	303.38
								44.864	70.932	84.459	214.15	121.59	146.25	199.93	205.13	22.183	52.541	211.4	726.58	54.763	31.235	944.8	647.83	89.966	78.646	72.577	95.402	447.67
								452.6	148.74	138.5	187.35	324.88	183.48	135	141.09	188.25	79.596	100.54	118.8	27.087	137.93	105.64	949.14	940.94	94.117	28.803	129.51	25.43
								124.18	46.326	-2.4573	179.51	14.533	107.46	248.38	199.31	152.58	31.801	181.24	50.483	120.76	427.45	62.971	17.735	49.573	45.522	821.99	74.847	34.92
								99.738	73.15	101.01	215.6	27.198	103.47	146.28	386.82	203.32	32.77	339.26	48.472	30.472	83.966	71.289	106.62	997.34	268.74	100.12	1699.3	111.31
								193.32	28.924	220.69	66.666	34.531	85.095	237.33	159.26	144.36	135.18	148.59	57.385	267.06	35.167	1035.6	313.02	622.85	276.73	88.124	108.52	1512.9
								18.041	57.868	34.521	128.88	223.62	64.451	56.157	204.36	57.285	29.107	92.3	36.202	67.748	42.387	69.236	1795.2	1264.6	121.21	634.24	1587.7	34.07
								759	66.372	49.679	122.32	80.782	455.46	143.78	109.42	46.688	339.92	78.666	50.011	156.66	201.07	319.77	49.916	79.267	300.08	31.193	233.29	258.96
								91.771	76.415	429.66	70.526	21.561	83.97	72.029	141.99	211.3	41.203	229.42	123.23	90.388	71.176	89.45	109.16	1036.6	69.525	193.32	119.59	1031.7
								75.149	75.126	46.419	45.014	56.094	108.82	147.74	55.05	60.06	66.54	1257.9	73.915	34.584	62.682	197.24	1705.9	84.288	1130.5	572.73	680.8	568.5
								619.59	69.653	45.466	113.23	45.126	165.33	120	47.003	154.7	192.37	1904.8	83.67	77.969	45.218	73.121	544.53	59.743	71.526	83.256	261.33	133.04
								156.48	60.137	167.32	74.973	26.292	124.42	39.224	44.589	244.68	75.154	396.53	466.08	101.54	210.14	950.1	654.92	1223.9	84.85	32.538	150.25	1539.4
								49.574	125.98	23.066	36.883	238.52	166.14	180.93	54.831	114.77	48.378	226.18	836.98	29.068	208.67	28.29	35.68	421.47	36.08	19.483	100.65	517.39
								99.1	73.63	137.69	179.09	20.879	67.037	206.07	75.094	105.29	42.904	71.907	114.13	37.259	93.569	601.83	45.984	1198	436.07	101.32	294.42	104.52
								38.262	104.04	2.2996	119.02	100.42	231.11	131.55	49.713	29.5	48.012	103.71	69.329	39.834	78.43	86.773	40.301	903.93	52.921	95.712	128.59	268.77
								433.78	54.762	216.86	408.05	100.23	188.9	68.197	59.824	129.49	228.23	1249.1	68.811	58.434	105.98	117.16	90.126	596.71	72.677	172.59	606.2	73.951
								27.762	70.492	70.735	68.235	119.12	62.619	1207.9	37.78	158.31	796.34	86.119	83.834	44.982	195.05	892.33	184.47	153.08	72.274	17.925	208.36	32.648
								35.366	77.43	379.56	102.97	77.557	144.92	53.264	157.72	104.84	30.816	212.73	1152	77.363	594.97	68.175	542.1	122.81	499.9	71.103	78.493	72.309
								34.632	153.44	34.777	62.481	96.86	67.713	397.35	189.57	95.904	83.035	98.843	562.75	148.97	128.31	75.376	570.61	1035.2	87.357	145.54	543.8	53.641
								21.049	113.58	27.482	39.214	26.703	126.33	69.11	58.214	231.46	42.561	363.76	47.38	215.55	2752.1	99.135	813	57.973	257.24	173.37	1802.7	169.12
								83.091	147.71	58.477	46.25	265.4	99.27	198.88	46.686	47.143	407.46	109.84	148.01	171.06	66.775	204.23	41.225	285.16	85.519	128.33	149.03	101.77
								26.843	80.365	41.009	18.243	92.55	51.971	185.04	55.976	159.15	175.83	120.34	65.32	60.611	191.41	593.16	3177.9	147.11	53.286	38.828	1241.2	1621.1
								55.164	123.34	-1.166	93.716	20.9	87.273	87.255	41.825	364.28	27.28	131.72	333.42	83.554	183.59	129.86	172.27	382.73	328.93	133.43	532.53	73.553
								57.298	129.49	23.571	51.906	112.42	81.165	178.59	78.283	35.396	70.983	48.787	61.683	40.058	547.12	211.94	1249.9	106.48	663.28	98.429	48.112	1309.5
								110.24	100.85	112.43	96.306	51.287	91.717	107.05	67.727	53.444	39.907	192.9	52.217	81.116	89.74	683.31	860.19	1108.4	112.46	286.39	225.42	1605.4
								40.393	91.315	112.52	132.65	81.715	63.427	57.429	48.85	153.69	59.274	164.89	90.771	43.664	408.19	213.39	177.08	57.805	233.71	18.597	92.609	152
								170.1	182.49	57.999	216.41	22.298	78.833	23.793	43.95	39.351	119.6	117.56	296.6	89.444	292.98	78.778	183.02	135.76	60.252	-1.1328	619.66	747.75
								51.034	56.496	39.054	48.519	40.337	171.06	14.346	65.556	116.97	338.29	1523.3	94.371	85.05	681.03	49.387	764.07	233.47	98.129	45.806	343.55	1768.1
								133.61	158.64	-0.22614	225.78	117.84	210.62	181.81	42.969	155.49	35.13	788.45	163.93	32.157	484.63	242.91	74.772	1364.4	105.81	282.68	281.82	89.662
								33.382	199.57	32.293	78.57	27.257	131.13	324.86	71.157	79.724	191.32	682.06	76.948	595.41	132.5	273.52	104.91	538.41	189.02	102.72	59.819	68.434
								180.33	102.2	78.186	66.017	24.055	157.69	92.298	41.394	669.01	1023.8	141.49	221.99	123.6	47.396	86.908	674.61	78.973	76.61	20.965	896.1	141.27
								120.38	125.3	13.991	56.019	42.193	73.613	77.551	74.894	223	158.9	469.29	105.63	159.42	321.38	632.12	1086	55.437	128.21	64.716	115.63	1056.5
								263.43	162.39	49.507	150.23	21.237	203.79	176.59	112.45	27.812	226.05	555.24	90.483	163.59	142.08	69.604	242.91	596.47	298.87	124.04	386.49	730.43
								127.62	226.76	15.012	363.97	22.223	566.08	290.51	130.92	33.883	328.72	381.2	100.02	62.716	81.117	541.44	45.886	2324.4	69.294	148.96	378.85	135.48
								43.204	168.13	87.873	50.017	138.49	32.619	119.79	49.211	45.108	134.33	137.37	81.968	135.08	43.297	438.26	1016.8	341.16	56.927	18.087	154.86	104.75
								50.879	318.71	29.269	268.83	30.418	61.044	185.58	137.83	79.354	27.538	88.282	161.04	283.9	326.61	74.543	978.08	164.2	86.146	63.871	89.43	125.71
								95.336	89.997	73.79	57.732	151.84	101.27	76.336	87.643	17.745	411.41	505.97	63.966	414.84	223.73	603.6	223.62	33.775	72.863	9.358	810.96	69.58
								60.288	623.92	127.85	96.129	32.402	63.058	441.47	58.799	125.88	104.32	616.78	154.61	77.2	52.286	136.19	85.814	170.63	108.64	87.314	203.95	311.9
								68.753	198.62	50.242	78.031	47.679	175.51	70.617	82.197	27.625	75.826	166.9	224.24	1055.5	1440.8	39.842	85.256	94.589	454.28	106.21	103.07	860.81
								79.353	224.1	59.834	20.878	44.357	86.27	271.17	28.727	172.76	25.663	110.04	190.21	173.53	162.24	78.439	105.01	81.278	47.492	47.21	86.437	1724
								48.694	276.57	66.268	60.497	163.52	436.89	240.15	330.1	152.47	186.05	529.49	399.61	144.84	1314.5	1834.7	138.8	773.98	80.732	160.16	208.21	146.52
								77.945	274.21	11.305	12.552	306.16	109.39	105.51	49.186	144.32	104.11	80.551	503.14	100.42	82.386	183.38	56.931	19.32	193.77	99.752	1310.3	784.59
								47.715	128.69	71.029	75.599	35.381	58.189	38.399	60.404	76.879	93.753	48.834	77.573	38.848	253.38	88.902	461.92	85.945	99.907	72.842	127.86	913.62
								83.503	222.39	9.0527	27.028	25.916	386.22	12.982	43.251	215.94	14.075	66.62	113.61	68.709	82.429	737.49	206.26	170.54	45.377	256.58	1740.7	4040.8
								404.33	211.69	44.651	27.584	23.167	124.39	293.81	56.072	66.195	1587.9	109.07	65.54	30.747	2824.1	66.473	424.09	1112.6	63.358	304.19	2193.2	140.93
								137.9	682.33	7.1671	70.978	80.663	137.13	237.45	51.102	141.67	116.16	80.014	252.11	66.07	95.213	48.012	104.76	868.8	227.53	169.98	899.48	122.15
								36.97	362.98	35.13	23.508	52.246	241.01	288.71	67.503	110.4	101.46	97.169	174.45	103.31	129.01	727.08	723.67	187.74	252.32	122.33	518.49	88.949
								98.769	155.93	21.003	105.87	65.132	64.492	317.29	150.88	86.454	298.11	112.55	269.17	42.071	806.34	107.38	132.26	1347.2	53.427	31.742	185.1	758.01
								101.51	177.64	123.97	177.83	32.596	16.324	97.523	63.951	201.02	65.459	391.34	449.76	85.666	35.856	19.042	643.95	774.39	262.64	259.73	324.06	724.83
								49.254	154.6	187.93	443.39	18.469	72.263	35.855	46.109	216.3	2159.3	275.68	87.599	52.507	584.46	426.85	586.63	137.46	1568.3	82.005	144.12	87.559
								90.782	345.4	43.247	107.51	14.464	260.89	98.722	204.19	249.63	253.55	517.69	91.221	143.66	107.13	4191.1	66.945	481.79	835.5	1023.7	58.58	702.05
								62.168	261.6	58.484	118.18	58.406	211.96	320.74	88.582	40.721	755.54	203.82	40.988	95.502	344.69	168.11	50.897	1495.8	161.84	186.27	100.68	592.49
								137.39	237.99	39.425	106.1	130.07	305.42	68.269	47.556	35.373	35.987	117.69	440.56	76.744	273.77	758.49	139.85	208.92	41.445	147.86	132.26	81.003
								46.447	355.16	54.081	150.87	19.831	96.463	92.674	81.703	46.858	1176.4	188.91	2337.3	99.673	53.176	151.91	165.85	4253.3	1329.6	1201.9	169.69	1677.4
								128.28	344.09	70.213	116.77	150.95	131.91	339.92	78.241	56.974	336.67	158.27	171.19	84.413	178.44	264.55	3533.6	107.66	115.52	120.5	229.82	307.31
								101.32	317.4	43.714	77.998	16.266	90.965	151.33	59.683	391.13	2749.6	53.4	327.69	60.179	401.94	172.7	1001.3	409.38	295.17	73.994	376.88	1260.2
								175.01	442.92	27.43	127.31	14.421	87.076	53.824	251.69	61.358	12.486	84.626	234.48	46.703	272.35	96.777	48.995	1810.2	174.68	544.42	1167.8	1166.3
								110.58	401.25	98.732	386.46	44.46	66.999	618.13	115.87	288.01	208.87	108.37	45.889	33.063	83.836	166.64	114.89	132.02	444.56	49.931	133.06	616.45
								103.86	347.6	38.503	161.21	31.663	126.85	177.67	34.735	108.17	268.37	310.46	275.21	113.68	100.4	43.12	174.52	121.77	751.68	1119.9	126.6	1375.2
								47.031	300.21	58.019	75.045	23.804	99.497	107.05	46.22	349.71	320.05	62.453	206	72.543	876.47	4578.5	567.84	57.243	77.221	887.25	269.97	702.63
								52.713	303.88	8.5651	88.166	38.485	138.88	49.834	75.505	162.21	173.82	96.268	209.79	188.24	170.02	1023.2	218.36	425.83	167.73	1388	126.01	1005.6
								57.759	373.81	53.517	39.64	45.238	20.292	340.66	90.979	48.769	832.95	178.46	50.769	53.267	496.73	46.056	181.26	2940.3	212.18	6997.5	193.17	1227.9
								72.674	391.59	138.36	58.509	69.038	199.02	983.54	77.442	82.779	286.46	181.32	233.2	109.2	665.09	751.37	1838.6	1361	290.81	388.52	182.19	906.81
								96.706	355.82	255.68	93.945	41.865	35.1	285.1	44.328	53.847	22.654	113.15	434.6	53.349	1431.9	208.18	5867.1	843.66	129.28	511.65	91.275	933.2
								75.368	396.86	27.333	412.81	40.779	69.607	167.05	30.54	115.14	35.979	114.11	217.42	132.52	1803.7	297.5	798.14	442.67	471.79	683.57	313.02	105.18
								60.282	317.34	23.317	15.713	105.1	42.062	154.85	77.263	513.99	21.13	113.03	271.44	59.374	225.38	197.94	114.3	31.424	79.264	377.84	892	124.93
								45.344	423.95	22.164	128.57	133.1	88.521	113.24	143.16	30.511	308.54	125.21	62.648	104.64	305.33	664.05	1914	272.52	137.96	45.387	2034.7	1518.1
								96.329	452.28	97.139	6.6828	125.66	172.21	75.224	116.15	143.96	111.86	133.35	111.91	637.62	168.91	51.927	8506.2	1644.5	233.71	93.277	112.18	63.034
								195.74	461.39	94.278	80.731	33.343	296.37	141.7	65.468	56.247	574.28	88.408	129.71	103.95	839.46	141.83	489.48	2082.3	144.61	143.94	2356.4	540.71
								81.227	395.16	160.2	14.048	48.774	57.496	82.046	83.422	215.02	1207.6	90.915	65.307	383.12	241.25	657.43	246.67	1932.9	38.198	59.826	96.029	173.6
								216	338.12	132.84	15.932	264.7	187.92	450.07	188.31	18.667	77.094	125.87	47.89	74.529	307.38	125.74	70.557	127.8	449.91	322.14	100.89	114.83
								49.271	596.68	35.232	32.582	35.609	64.24	91.957	53.879	173.57	83.073	189.9	46.091	163.1	148.52	520.53	58.378	118.89	133.89	179.73	3339.9	101.4
								44.091	470.68	55.678	8.4972	105.22	93.305	110.85	27.362	51.96	69.633	87.299	149.78	127.5	2124.8	2338.5	767.6	1000.4	280.07	232.03	202.3	1600
								81.13	556.05	149.42	27.341	87.786	94.982	307.06	51.614	173.19	134.9	160.8	122.52	111.75	127.22	755.94	293.97	85.267	175.16	10.389	460.11	1715.1
								102.83	521	31.923	29.928	33.201	373.21	121.73	84.693	103.69	410.96	252.53	159.1	343.09	641.98	421.37	119.99	860.28	1232.8	44.069	2806.1	555.98
								53.505	453.26	95.879	15.278	36.921	220.51	45.12	152.94	117.35	394.16	60.967	51.629	1229.4	519.68	189.71	137.71	879.09	185.85	671.03	107.78	1208.8
								50.843	563.08	31.868	272.56	90.915	317.32	95.915	766.62	70.539	339.11	100.29	158.72	58.587	306.6	237.43	316.83	45.751	116.9	9.9532	341.45	1086.9
								37.646	374.36	10.732	38.83	63.616	153.15	93.178	148.72	35.939	45.204	131.64	138.36	80.424	203.92	873.07	152.97	921.78	1233.3	128.63	951.38	57.151
								104.23	702.05	151.76	36.03	47.897	62.17	499.26	114.77	80.19	733.35	69.578	295.99	59.921	119.03	89.875	68.519	36.798	271.88	63.211	132.67	568.85
								229.26	343.19	97.189	21.446	72.561	706.19	54.368	76.683	41.963	121.15	80.384	255.67	50.144	512.36	138.44	123.6	99.229	275.27	56.006	119.35	83.755
								537.12	813.39	75.184	109.94	34.215	68.637	2463.8	109.11	49.268	167.49	76.404	95.613	90.471	2524.3	251.66	470.14	914.99	243.75	379.62	279.67	202.27
								45.045	553.85	75.64	54.257	40.957	79.195	25.558	250.89	157.06	115.8	77.354	126.88	411.99	123.68	746.42	82.174	25.614	1080	350.48	1436.4	70.609
								28.471	620.9	127.87	117.96	89.711	189.98	121.71	49.534	141.54	243.02	86.155	254.64	163.84	192.41	43.623	63.268	120.16	95.51	59.607	589.43	380.18
								59.754	566.26	121.33	169.16	100.07	71.334	77.83	30.294	39.168	27.926	552.72	98.5	55.019	1014.2	607.39	501.74	63.05	122.16	540.21	552.29	961.17
								33.878	493.98	43.945	15.372	101.06	54.285	108.79	47.251	86.349	51.029	237.48	456.79	154.77	111.77	123.72	85.665	852.11	142.27	-2.5973	232.73	534.79
								92.861	567.77	58.365	20.664	62.029	139.27	152.86	207	98.329	24.817	498.22	42.793	113.44	556.61	1368.9	83.834	171.83	68.587	787.97	118.72	618.59
								77.019	539.8	29.573	276.82	40.103	295.26	179.81	131.88	168.02	281.45	104.39	198.37	330.5	102.82	171.24	776.61	1243.8	115.11	23.408	538.22	1122
								51.412	571.88	32.485	20.742	104.18	111.15	131.6	129.44	198.38	332.77	89.421	122.76	283.04	696.17	821.2	487.96	287.33	338.04	45.735	245.13	66.478
								115.25	118.84	55.466	78.327	76.416	321.3	270.46	42.838	50.06	443	148.19	129.26	362.52	1135.9	351.22	329.97	667.65	146.15	307.15	255.04	1635.8
								89.566	55.458	52.288	50.307	31.33	64.477	2528.3	67.24	40.759	110.83	151.16	172.79	419.6	609.9	107.74	131.71	556.89	65.121	100.86	112.21	108.68
								68.683	28.531	47.704	35.074	31.296	66.185	156.83	37.134	92.632	445.68	51.092	162.53	597.02	137.68	729.33	99.852	2659.5	240.77	64.936	420.41	106.65
								67.955	21.463	84.277	26.002	229.65	80.811	53.627	77.368	46.827	47.273	123.59	78.66	104.35	158.95	950.33	2535.5	225.95	2647.6	438.08	337.24	87.03
								342.1	115.75	50.011	84.041	94.991	53.551	115.74	68.306	99.214	29.869	152.92	23.789	41.332	338.92	3828.7	74.38	64.677	1262.6	725.53	426.23	753.2
								124.63	21.651	156.31	88.694	200.52	33.39	94.079	189.75	47.254	24.186	561.47	162.19	688.55	167.14	150.8	334.9	161.04	98.785	89.344	1743.4	1406.3
								27.497	65.392	60.59	11.621	90.286	43.173	710.26	59.185	332.12	1644.8	389.67	75.203	94.627	1563.8	1860.7	80.435	150.6	146.74	112.75	158.93	475.78
								52.688	46.12	83.531	71.38	180.18	83.75	50.572	44.639	55.291	407.1	483.1	544.22	159.56	379.89	271.14	78.839	2024.3	282.74	3816.5	409.4	1079.3
								40.676	47.057	53.863	45.935	84.242	59.865	108.04	91.599	108.28	33.8	238.19	121.21	533.46	255.35	85.073	667.91	938.79	182.17	669.19	204.64	390.2
								54.789	53.855	46.707	21.439	51.898	124.47	200.21	66.92	35.384	226.32	321.69	62.256	411.44	500.59	502.4	91.746	48.742	110.56	35.678	83.069	1040.6
								85.029	61.441	249.1	26.084	34.619	44.19	161.78	31.244	437.47	1593.8	199.72	187.64	815.54	2801.5	237.9	4313	414.08	290.1	63.012	100.55	116.31
								41.899	222.81	240.83	100.01	108	53.278	53.41	67.701	57.184	316.78	770.06	294.69	95.483	60.526	74.041	74.92	417.31	485.74	56.4	319.88	1646.9
								61.475	111.66	221.4	90.568	73.154	103.87	86.217	109.05	38.915	271.04	93.787	120.91	97.469	78.504	54.979	872.38	199.73	170.79	85.419	349.66	1124.2
								64.51	377.95	35.587	15.168	65.847	110.97	126.46	111.63	27.648	36.031	252.11	122.05	2185	678.35	88.325	1466.4	498.83	2931.7	66.124	1648.6	705.09
								39.43	39.321	58.699	55.12	152.15	56.786	42.402	164.58	43.354	186.37	44.023	161.32	55.882	158.51	1617.6	65.329	3892.6	123.82	72.044	859.58	1288.3
								38.795	114.13	61.969	84.94	76.067	77.746	53.682	37.867	30.749	116.34	159.87	120.18	113.18	735.95	71.387	27.058	706.49	50.716	243.73	530.38	224.17
								24.032	42.06	108.59	31.699	844.2	116.79	89.157	190.98	53.434	603.93	456.93	42.919	343.62	881.02	183.74	185.6	1879.3	273.1	66.611	796.92	1337.2
								149.28	182.18	75.969	65.599	31.177	90.025	56.723	108.26	37.389	341.04	225.03	42.365	164.73	710.32	2220.6	167.71	588.94	61.267	206.89	4446.6	328.97
								34.964	49.836	54.241	87.054	113.55	62.415	70.31	61.475	48.98	29.299	139.61	39.766	100.47	209.93	48.781	27.307	275.95	927.6	1232.7	808.16	1520.5
								28.031	68.888	55.543	95.476	76.221	64.941	207.08	126.55	116.34	298.09	195.28	240.44	280.61	686.41	60.586	1371	1414.3	323.23	109.65	138.11	1206
								49.71	27.589	123.89	114.11	38.987	50.248	65.976	99.517	48.815	217.33	276.3	73.978	53.962	1168.9	66.14	101.74	681.18	306.68	21.69	539.94	920.56
								75.231	83.928	27.066	44.227	40.065	51.772	78.437	52.969	58.254	101.54	1043.7	233.55	353.53	170.94	273.75	69.33	49.769	376.05	103.71	1793.5	1024.9
								131.12	38.42	47.953	50.258	44.419	180.23	116.45	53.323	100.07	95.646	280.45	116.92	90.836	121.28	905.73	64.393	2313.3	242.01	852.29	131.84	1828.5
								44.093	34.325	16.688	67.209	57.989	75.216	57.404	40.191	45.514	510.19	447.8	76.629	534.98	141.53	143.37	84.637	383.47	820	116.72	1564.5	539.11
								34.75	83.592	52.248	49.737	144.92	44.838	20.95	104.31	126	371.99	888.07	599.01	557.89	757.2	501.02	931.71	308.85	809.3	310.72	976.15	81.164
								962.92	68.539	76.82	58.54	53.914	79.553	63.813	199.9	45.012	554.36	145.91	40.58	815.7	137.04	1405.6	117.62	84.432	63.874	651.87	106.59	1357.9
								121.73	136.48	172.12	120.07	117.03	74.664	127.72	94.683	122.95	42.591	144.26	27.307	91.615	851.43	201.83	1831.1	1240.6	81.587	697.66	278.97	169.26
								31.534	58.724	44.685	16.826	128.75	60.795	72.488	163.27	71.566	64.647	414.31	213.74	500.99	274.58	35.354	104.99	1237.8	57.978	555.76	890.12	101.42
								28.878	63.824	26.437	99.294	40.949	93.657	137.55	90.362	26.406	357.78	179.18	111.5	233.67	114.32	77.11	819.3	119.34	1429.4	93.645	140.99	99.117
								53.948	52.335	58.174	117.86	43.127	17.185	54.897	70.841	38.351	6227	426.4	70.666	176.32	591.6	59.505	395.25	282.59	129.53	953.81	191.26	54.326
								56.03	89.027	59.527	63.158	72.716	77.609	84.067	40.977	1060.4	166.76	90.503	95.823	140.84	67.9	109.26	120.98	1289.2	301.18	126.07	134.07	1805.9
								140.34	28.065	71.523	56.559	127.65	73.597	59.513	368.12	54.369	345.26	379.69	280.87	179.87	120.21	122.25	89.017	1154.3	130.63	435.71	4378	776.48
								409.39	23.437	115.48	78.912	50.813	76.051	143.58	115.25	44.34	66.543	394.27	146.18	703.63	947.34	818.42	176.18	740.71	84.76	58.799	425.99	632.94
								60.829	74.114	51.179	30.693	87.848	62.247	58.904	273.69	45.103	25.9	131.08	34.032	148.19	298.85	107.57	1767.2	385.16	1976.2	1202.5	757.19	513.7
								95.172	465.38	36.964	125.07	102.66	692.81	89.669	42.614	67.447	117.25	79.732	177.54	2528.9	1079.6	76.13	624.36	174.55	561.48	394.71	384.23	458.93
								34.67	55.028	53.066	75.943	87.085	78.6	167.3	58.671	46.937	141.53	192.89	70.546	133.72	350.76	24.392	214.76	1633	662.23	233.83	313.58	1223.4
								62.289	234.77	388.57	62.555	60.843	110.94	81.649	67.256	47.259	99.019	481.53	87.64	92.112	100.94	46.289	1783.9	958.81	485	953.49	159.21	175.75
								386.76	127.04	143.46	22.171	211.94	817.14	570.72	78.696	76.823	190.04	95.952	90.81	57.423	289.75	897.43	49.418	140.09	169.73	49.209	351.9	81.504
								79.33	278.92	94.703	301.26	701.94	134.26	377.53	122.4	172.55	178.99	78.127	98.386	131.56	108.65	100.05	62.753	567	890.43	745.66	1110.6	140.46
								129.85	48.358	41.181	93.963	149.13	58.674	61.155	82.359	87.632	35.339	170.03	79.504	358.95	63.906	22.833	103.76	270.17	22.599	598.59	831.72	778.01
								103.33	66.023	46.994	108.62	36.341	100.56	44.532	35.175	54.077	156.45	86.219	483.67	213.79	1210.1	69.07	90.313	37.25	354.91	62.899	169.07	469.89
								25.68	73.028	99.161	82.423	38.685	74.107	174.15	60.26	71.076	315.04	404.76	544.83	117.51	142.26	70.649	76.72	1300.1	29.905	45.319	128.92	117.06
								161.21	99.241	113.44	82.316	150.3	52.316	209.82	67.322	52.967	130.51	98	74.101	229.37	98.115	222.34	132.17	1009.1	365.62	27.936	965.62	1092.2
								164.73	33.194	69.199	17.358	114.82	48.829	64.258	77.916	29.223	250.99	145.65	194.59	73.945	152.64	164.73	155.43	326.05	46.975	100.14	828.75	512.34
								40.655	44.136	40.028	165.69	127.85	94.067	396.94	95.938	392.84	43.353	118	155.3	141.16	667.89	360.46	162.67	91.321	211.06	21.904	224	946.43
								24.858	246.39	41.316	75.084	126.22	71.736	71.808	112.62	52.354	1665.7	534.45	172.75	135.33	106.85	143	189.41	717.81	102.74	510.02	141.03	1966.7
								301.58	111.04	151	65.241	90.191	47.517	50.754	217.49	73.029	40.791	404.87	266.47	90.494	58.688	1268	78.178	55.79	76.6	225.42	5700.4	1001.9
								167.51	41.065	37.075	91.327	108.91	96.222	316.13	84.632	77.931	38.542	118.38	40.204	1296.5	190.28	220.7	1347.1	126.96	45.412	1495.3	110.63	791.13
								63.526	34.331	150.36	66.707	44.658	661	35.463	209.2	30.734	474.32	191.07	131.61	167.72	1774.7	210.3	109.98	328.36	189.24	83.767	1739.4	155.51
								38.597	138.74	107.06	69.372	103.8	76.108	76.045	36.076	622.13	61.266	104.91	59.896	63.344	2248.4	20.981	73.589	379.12	170.29	209.51	1576.2	2400.7
								31.606	57.474	130.56	66.177	117.7	50.762	108.33	43.604	214.75	29.863	131.34	78.829	85.739	176.93	240.9	3286.1	67.728	411.06	267.7	110.71	817.97
								61.704	105.1	63.16	64.544	42.137	58.669	48.669	381.78	58.424	71.27	108.6	120.68	45.78	1943.3	54.912	157.89	142.1	62.004	155	677.9	2476.1
								69.916	79.239	81.314	104.38	174	187.74	41.49	69.688	203.48	1062.1	361.43	42.809	314.05	50.429	308.03	156.84	35.047	69.401	21.189	219.91	81.71
								102.58	90.74	98.831	84.762	90.754	110.39	60.129	76.588	80.818	50.872	173.79	78.724	198.72	267.01	73.757	1018.6	86.046	400.12	88.242	275.52	944.13
								55.433	50.292	93.124	106.07	50.963	79.223	854.51	299.28	164.76	87.861	121.15	493.18	128.55	55.068	26.397	172.46	61.51	48.208	339.55	103.45	136.22
								75.447	86.615	54.951	184	36.983	57.496	792.26	1053.5	35.904	49.525	143.9	111.64	173.84	102.21	58.368	910.3	109.24	53.123	26.798	520.61	694.27
								93.105	55.75	106.67	63.221	132.4	87.685	46.548	680.94	48.503	34.529	63.728	285.87	397.04	1120.9	182.77	129.23	146.77	63.408	306.78	438.66	1514.3
								195.14	70.953	79	59.949	11.754	57.522	32.664	161.75	29.199	274.53	519.79	591.48	423.33	48.455	76.198	243.56	131.77	178.72	31.13	110.79	2072.4
								51.685	58.817	118.69	70.045	144.75	70.132	120.51	47.614	241.41	404.75	61.824	115.56	55.235	72.086	230.88	878.08	70.297	143.22	343.2	124.11	66.165
								138.73	94.027	97.936	62.305	72.177	46.283	52.608	140.63	65.689	39.624	396.21	75.63	560.68	83.481	247.05	120.95	80.602	69.951	39.076	100.52	33.246
								27.674	122.29	100.67	43.141	96.318	195.95	42.896	56.109	467.02	79.203	221.82	42.324	2521.7	231.97	98.761	59.356	1532.2	1603.6	538.3	100.25	1436.5
								160.39	39.824	84.322	49.898	52.19	272.07	53.317	416.95	64.966	348.99	406.24	44.7	106.87	192.6	144.11	1002.6	35.436	138.89	392.82	957.38	278.97
								60.913	15.737	73.462	36.567	71.34	57.397	97.871	75.721	112.57	211.35	209.38	44.137	469.68	534.8	193.39	180.39	581.27	131.54	244.52	1754.4	41.626
								95.552	81.783	57.191	64.219	84.354	82.435	369.77	31.19	133.55	39.992	117.89	59.114	157.02	514.31	73.071	269.87	270.13	56.514	282.02	1679.2	331.35
								106.05	135.2	71.751	57.884	31.03	90.356	40.958	52.687	206.3	26.902	482.42	128.51	126.79	214.92	72	1025.4	693.8	146.03	360.5	143.75	115.08
								57.999	53.2	71.093	56.769	90.743	78.652	85.804	73.903	62.997	453.63	1063.9	83.987	74.077	125.85	110.61	49.632	1438.8	204.14	62.25	474.91	244.42
								48.689	49.159	134.64	41.862	16.581	88.291	124.26	43.047	93.871	451.8	89.272	76.439	173.53	54.849	643.22	65.981	99.647	138.44	13.245	214.82	2553
								53.641	72.941	97.062	68.703	167.34	101.67	307.97	282.68	46.361	164.7	133.73	34.386	58.451	103.3	56.331	108.18	158.98	893.52	58.864	100.87	74.398
								158.7	36.376	94.852	104.48	49.703	39.082	180.99	94.842	56.919	100.7	344.22	217.6	382.94	93.733	73.213	50.097	155.45	337.19	485.79	2556	393.04
								30.314	38.797	211.85	39.246	53.229	49.333	42.664	123.39	52.166	213.62	75.649	276.12	198.97	78.947	285.65	853.64	111.12	77.2	51.458	93.176	36.182
								127	21.168	171.12	44.392	53.329	61.939	146.23	104.06	79.159	41.833	131.14	348.21	30.13	36.479	75.033	1447.1	29.077	88.192	614.71	1804.4	1345.5
								40.322	78.788	41.111	70.948	194.37	146.44	99.036	32.022	102.89	86.116	101.25	103.79	300.52	137.38	64.246	77.856	151.46	83.566	591.54	365.82	364.47
								126.94	47.064	44.047	239.7	79.323	109.99	66.814	29.641	430.34	51.99	93.919	53.679	113.15	136.87	910.33	827.74	2143.3	49.068	715.83	475.58	111.49
								53.466	117.48	109.31	52.85	16.686	85.324	139.4	96.899	27.437	364.7	547.1	124.07	4217.5	1331.8	127.47	1498.5	66.558	85.403	489.88	689.9	522.34
								54.19	134.81	125.93	87.953	115.63	55.036	115.38	124.2	77.03	540.17	38.97	71.052	205.94	1118.8	299.61	831.98	986.03	565.34	634.87	94.488	898.66
								22.651	11.953	305.07	67.166	353.98	124.79	160.06	90.411	95.622	152.64	55.312	68.476	113.26	107.62	779.67	586.16	858.83	103.18	319.25	226.22	103.49
								40.033	83.47	30.212	2060.7	13.85	62.635	72.49	59.299	62.886	2121.5	88.159	128.69	1001.2	96.941	1081.8	691.3	86.912	152.52	69.192	152.28	252.9
								86.724	55.164	95.741	165.22	163.48	78.206	137.09	112.1	90.389	956.42	269.09	231.73	478.38	121.82	72.69	123.94	87.888	872.27	48.405	1582.4	175.18
								17.44	67.241	144.52	149.81	111.09	59.068	58.525	72.699	113.97	199.45	1026	78.196	176.11	386.16	58.566	464.48	109.38	126.08	937.52	140.09	61.154
								29.693	37.309	80.379	74.447	60.797	61.014	158.89	661.48	160.7	6449.6	30.816	87.659	156.64	65.561	653.04	471.91	22.903	53.305	847.07	874.48	611.82
								51.569	55.022	136.3	212.96	107.79	58.787	171.45	350.87	153.4	814.9	79.038	100.02	91.68	49.439	93.837	570.04	773.47	398.31	62.704	2301	4259.2
								79.791	89.764	311.94	112.77	48.683	96.292	194.11	1737.4	100.66	158.34	87.241	40.041	33.61	126.52	93.424	82.97	67.941	54.397	937.93	551.9	86.72
								63.602	46.097	271.99	166.49	182.46	66.433	205.91	258.18	86.957	405.93	81.732	17.931	167.32	946.88	173.1	167.12	700.62	114.03	217.08	115.7	133.92
								276.31	89.69	22.152	66.727	47.985	69.752	147.16	45.789	68.36	119.18	48.641	161.36	192.05	206.62	514.38	699.3	1153.6	297.35	455.48	912.9	198.18
								10.221	120.99	150.6	90.389	64.173	56.842	244.6	28.646	400.91	75.733	370.88	198.85	175.74	52.952	40.529	2027.3	618.68	169.37	66.717	1645	333.17
								42.046	93.849	78.749	87.994	13.199	134.51	86.434	28.502	87.619	62.546	248.12	266.04	83.213	506.26	678.09	1064.6	1235.7	66.278	2213	161.84	286
								51.941	34.746	113.89	69.139	58.773	46.639	122.96	21.976	218.6	2425.5	467.59	154.84	72.025	218.52	91.627	208.44	47.57	77.359	1054.5	1287.5	372.08
								16.691	26.659	66.435	72.925	96.207	63.001	270.48	131.64	64.655	83.955	75.577	76.546	368.57	445.81	193.36	119.19	768.61	231.92	146.95	1148.9	83.063
								110.97	55.622	45.576	86.045	96.287	272.65	122.42	111.7	74.573	328.53	77.116	23.51	51.118	59.025	77.73	562.51	788.23	1920.5	741.08	109.98	266.37
								19.687	7.4603	24.903	103.37	55.172	58.379	91.974	164.07	107.13	169.86	595.09	81.417	114.42	345.55	71.253	445.59	218.82	101.11	862.25	1288.1	3611.1
								104.85	22.104	192.27	92.189	518.09	164.96	47.637	42.767	54.466	81.325	68.059	71.866	105.35	234.48	139.93	136.37	108.08	101.37	629.28	126.03	707.86
								117.04	96.109	967.82	69.495	15.849	63.296	60.161	168.3	199.61	131.58	103.42	75.921	108.79	47.748	69.602	1123.4	89.361	429.13	656.36	206.72	145.88
								74.142	8.9179	590.32	71.712	80.071	144.9	758.03	115.37	78.049	129.95	614.4	144.01	55.831	186.18	219.03	94.85	567.11	292.97	553.71	526.67	291.32
								81.174	60.271	22.164	100.19	14.594	65.284	174.07	887.19	85.677	141.01	405.58	257.9	31.316	109.36	66.129	925.17	63.985	161.49	143.99	708.18	1044.1
								23.868	46.225	178.67	49.04	80.841	120.19	84.481	82.85	228.52	506.69	247.5	95.945	118.01	211.81	82.241	438.79	317.97	141.1	439.12	820.08	187.6
								16.442	42.883	98.167	91.977	65.431	42.681	65.132	37.665	419.62	30.755	153.49	81.111	141.2	506.82	202.95	237.32	716.41	71.951	157.86	332.59	768.22
								21.481	91.359	299.82	89.485	14.45	166.9	71.756	125.02	621.27	242.85	300.73	133.17	82.559	213.95	98.895	1282.7	873.52	1308.1	541.17	203.81	167.16
								100.1	83.775	171.18	66.086	60.229	276.94	353.71	126.52	127.62	167.06	318.14	64.984	158.13	50.864	76.709	1140.6	1571.6	335.37	36.468	116.47	215.8
								84.653	106.67	36.53	33.176	13.651	86.888	56.653	149.95	126.96	234.43	192.13	89.823	93.524	579.23	78.565	1202.6	579.99	75.959	124.1	1558.1	468.31
								21.684	83.733	23.267	147.18	30.161	84.052	165.54	97.609	280.31	33.623	98.667	259.74	101.23	35.758	600.59	108.18	918.58	79.608	306.64	96.818	504.57
								89.317	70.628	65.967	56.893	76.884	52.233	68.847	135.69	169.81	46.71	465.14	148.57	91.125	592.53	51.149	1107.8	64.505	3156.4	550.1	198.09	209.33
								24.245	58.538	90.446	69.303	90.951	184.04	132.52	141.32	87.752	347.53	65.614	76.607	92.57	496.18	228.28	872.25	314.74	124.77	62.76	397.32	125.49
								80.474	9.4344	189.73	895.11	22.323	116.39	113.01	155.91	305.38	44.451	168.22	59.631	295.97	53.322	107.21	107.42	685.36	556.37	203.5	565.32	122.78
								79.666	5.9986	274.44	58.933	28.838	91.369	23.43	115.47	39.238	351.47	98.52	107.96	79.073	79.849	106.52	1083.6	127.63	236.11	508.42	439.49	601.23
								55.524	41.86	17.929	94.482	21.071	96.6	37.094	79.891	78.636	43.636	176.92	432.2	118.54	870.43	122.95	720.43	204.89	562.89	135.56	133.88	704.19
								61.905	7.4505	91.164	21.847	67.805	72.811	49.7	73.382	553.77	448.11	154.74	20.971	88.846	206.04	43.616	1002.2	145.62	252.96	497.33	1033.1	115.22
								117.85	46.247	146.48	43.996	105.59	71.793	32.549	108.49	145.83	108.38	287.52	58.644	1465.7	493.99	172.69	715.25	551.44	1190.6	885.7	972.15	203.72
								19.189	38.062	65.729	48.274	17.688	76.437	29.205	55.735	119	448.59	81.986	49.277	1209.8	930.16	122.68	1302.6	1018.7	87.472	53.314	342.05	103.19
								45.381	23.944	16.766	146.27	46.803	24.344	71.438	120.36	121.09	217.68	299.78	32.397	73.168	89.49	47.435	1028.5	76.193	145.36	1288.3	103.98	1388.6
								37.093	56.138	159.02	52.707	44.257	57.143	15.985	49.872	71.62	2414	124.62	32.994	324.96	877.92	33.308	188.1	205.01	77.999	327.19	191.73	112
								40.4	132.52	43.234	131.97	87.429	158.19	38.929	43.472	177.75	68.89	173.54	213.62	99.941	574.76	127.69	501.8	971.53	1512.2	880.24	2126.4	354.41
								67.97	51.757	20.152	136.16	28.54	163.02	41.062	44.754	2926.1	155.5	129.43	111.16	125.47	193.36	65.251	652.2	870.82	311.86	347.5	376.58	148.04
								37.91	54.226	223.36	73.094	25.82	76.247	113.97	49.712	239.03	25.361	186.88	153.85	1491.5	56.512	238.04	2304.2	148.49	65.874	1534.9	140.87	247.72
								100.3	39.442	204.78	123.05	83.55	88.638	47.954	138.52	92.62	1354.8	194	40.264	121.17	57.69	1207.8	1112	133.88	439.99	703.82	94.715	1224.3
								106.87	44.071	14.391	39.545	57.629	118.15	13.2	129.09	100.59	81.557	54.355	298.55	64.501	139.19	121.51	860.9	231	92.046	485.98	514.55	74.407
								40.837	79.756	129.77	1288	43.46	197.16	43.674	114.1	116.74	241.69	225.23	421.54	114.45	93.418	85.008	1326.4	166.12	75.238	837.62	237.74	181.51
								56.396	72.332	54.021	81.367	101.12	112.34	478.64	91.367	58.393	594.48	125.48	31.112	273.19	876.94	95.975	428.61	193.63	137.73	1635.4	192.53	772.05
								108.67	213.38	265.63	82.7	35.036	626.33	62.443	163.88	63.414	317.85	182.36	78.87	95.59	662.27	458	84.796	197.19	435.89	130.08	279.47	106.79
								16.289	24.014	132.11	149.43	104.14	147.86	22.659	69.946	84.005	202.36	260.66	228.97	741.28	24.166	77.153	802.93	676.28	118.37	144.67	118.2	774.86
								33.643	75.914	123.37	108.03	84.317	45.81	191.5	40.801	97.393	1111.9	906.34	121.87	122.43	313.29	37.245	266.99	257.67	272.45	3319.8	483.89	317.48
								37.956	63.117	24.514	47.742	253.03	78.688	20.661	58.513	58.224	129.36	80.486	75.188	1300.2	192.65	34.866	85.502	1109.8	201.54	863.88	108.98	87.372
								52.053	72.838	56.718	65.267	8.74	778.38	37.496	346.53	60.843	131.93	908.97	314.91	213.64	328.92	52.023	206.27	126.57	120.29	536.86	98.154	484.27
								97.355	140.89	83.868	139.15	20.271	362.76	31.124	45.284	71.312	123.05	185.43	251.98	445.86	81.615	69.071	189.19	1263.7	179.37	1645.6	106.94	93.858
								56.267	94.889	450.04	111.27	74.957	109.69	26.012	86.64	77.221	47.529	68.217	107.79	242.39	96.093	68.157	1367.7	710.02	80.957	1146.8	130.51	1104.4
								105.44	35.404	111.85	106.5	124.22	37.657	46.38	58.05	89.009	162.61	212.93	70.046	149.63	54.926	107.9	336.45	61.811	164.77	68.57	128.23	423.13
								84.419	32.448	97.885	46.382	172.25	150.26	31.271	25.373	83.556	37.233	87.513	44.973	959.72	115.29	208.31	93.134	62.94	357.75	1402.5	1314	93.39
								116.36	78.904	49.1	48.548	50.946	93.493	76.218	20.569	95.064	1564.3	355.82	183.65	41.151	496.17	35.021	81.72	426.72	84.765	1356.5	512.45	90.517
								86.163	159.41	82.923	286.22	15.405	70.991	60.328	58.63	72.562	705.8	85.397	39.814	205.37	88.424	151.77	1083.1	208.83	46.233	241.6	137.16	166.68
								134.86	79.657	299.72	199.75	24.2	88.455	40.311	47.953	63.874	16.917	211.61	75.668	135.87	709.35	100.63	597.27	137.98	244.7	1715.5	573.95	779.11
								191.91	129.55	48.275	101.67	57.133	71.472	50.855	24.855	337.09	386.08	545.63	34.23	782.13	899.99	84.066	476.47	204.24	224.26	77.45	153.52	208.75
								50.304	34.342	36.086	90.092	10.501	166.04	24.357	38.658	20.187	290.94	59.01	125.17	856.54	2291.6	38.665	284.37	323.81	441.76	205.51	1997.4	79.598
								116.96	170.07	87.624	44.013	157.89	226.01	72.91	40.715	97.576	135.32	277.98	155.01	70.875	2375.7	874.81	66.854	128.8	85.518	542.54	185.1	1173.2
								75.351	74.189	373.33	84.38	208.5	74.09	33.458	52.716	81.481	61.434	92.455	109.03	60.297	258.6	193.03	830.29	1183.6	74.177	1394.2	118.14	899.21
								181.43	64.694	158.25	47.465	140.13	51.764	61.163	77.056	71.246	49.939	99.836	120.8	84.511	1671.9	278.16	211.38	43.38	159.28	118.25	132.8	925.48
								236.86	43.716	101.1	117.31	119.84	107.19	91.818	236.51	71.891	497	78.12	195.48	142.21	28.546	204.28	174.96	661.41	531.13	3257.2	133.61	1268.4
								92.746	28.516	161.04	64.053	22.178	78.807	394.26	58.886	78.651	677.82	194.15	135.54	135.23	71.386	73.167	513.94	954.11	101.92	1367.6	98.441	402.13
								94.727	22.662	38.899	27.363	10.996	604.63	10.825	30.642	29.797	448.6	124.14	52.931	187.63	704.25	73.349	252.38	1492.1	58.136	352.33	117.23	569.34
								176.14	109.29	116.43	95.283	18.574	61.586	82.491	114.55	161.86	157.54	146.94	72.662	247.94	962.46	80.912	464.62	31.582	170.72	652.86	79.531	238.58
								152.37	16.864	79.789	88.407	28.781	61.936	45.069	59.649	111.22	395.56	61.746	297.11	138.39	660.42	1149.4	41.205	28.91	116.67	4719.7	1059.5	955.11
								61.316	471.6	68.606	59.889	15.128	137.7	36.957	50.169	96.755	117.27	100.54	34.296	45.062	552.36	89.222	1051	188.4	132.91	1337.9	1409.8	264.01
								48.399	298.93	124.9	57.33	121.82	106.11	60.753	72.086	24.265	126.07	268.24	75.342	224.66	45.481	72.869	1784	85.697	282.6	102.28	2090.8	70.397
								84.877	136.01	31.717	43.693	150.13	50.282	35.936	106.45	53.969	2135.4	164.45	118.67	336.58	77.992	36.43	593.37	100.2	166.67	94.28	113.34	682.58
								265.01	36.346	51.914	209.44	87.489	88.42	184.65	58.746	43.875	852.27	136.98	92.002	141.35	49.94	43.397	472.18	17.655	257.03	255.35	181.29	681.98
								260.77	164.83	78.767	173.73	25.937	69.006	93.383	52.968	26.93	12765	92.978	237.25	107.86	120.85	159.6	780.24	39.191	141.91	1777.2	107.86	934.08
								74.361	66.737	13.875	55.767	18.852	47.952	90.181	298.51	24.625	84.64	256.17	86.796	137.46	50.629	27.664	70.894	1555.4	110.52	222.97	697.65	117.81
								64.221	64.148	339.46	66.422	52.167	72.675	106.46	178.81	23.337	48.933	137.68	205.91	365.09	1178.5	206.16	192.68	350.41	213.47	617.16	221.69	74.194
								66.218	37.519	120.59	66.753	33.08	48.761	45.371	129.13	65.816	950	61.693	97.101	800.65	265.61	77.494	881.81	135.39	90.544	494.79	114.37	153.4
								138.44	54.873	114.67	37.675	39.629	43.88	182.39	38.322	74.122	140.42	347.69	129.58	62.301	180.75	167.46	629.34	60.228	738.96	1609.2	46.554	79.515
								66.163	33.572	40.252	35.197	502.31	89.578	27.989	60.987	135.05	409.1	113.32	104.31	312.97	74.067	810.7	1065.9	14.565	95.94	107.19	298.88	310.01
								77.968	1811.4	77.05	112.68	118.68	22.946	54.155	75.031	32.171	506.51	64.08	86.657	54.75	101.52	782.91	233.37	363.21	344.05	1397.9	317.69	83.28
								52.638	16.477	79.124	66.714	308.22	102.03	12.278	159.12	31.932	5881.2	43.128	39.091	404.74	125.25	208.71	358.1	191.04	991.34	444.19	47.964	956.49
								129.42	36.801	143.99	314.55	61.852	58.647	58.902	117.11	15.456	424.49	160.08	90.071	148.28	174.46	66.256	119.31	581.13	328.13	670.74	694.67	188.66
								96.636	94.905	128.57	61.936	146.99	78.36	56.299	31.219	27.741	284.64	107.89	127.36	1030.8	616.19	70.693	196.01	255.13	124.52	89.04	370.57	541.71
								170.45	48.355	30.792	143.27	49.003	76.826	2.8562	84.062	63.637	181.78	62.519	23.253	144.1	321.33	390.73	105.66	84.393	69.428	142.5	917.24	560.8
								218.19	25.251	92.315	164.1	99.297	66.134	73.458	83.382	54.694	283.13	65.338	117.78	127.41	422.9	101.19	710.8	89.913	119.26	251.32	3348.4	561.74
								77.131	39.198	51.167	244.63	53.669	61.667	44.72	37.845	29.29	2099.5	318.1	133.42	109.85	77.023	44.634	33.163	522.91	97.858	150.3	1932.5	1395
								82.756	57.468	128.87	88.501	57.239	220.43	109.58	168.74	91.427	389.07	112.68	26.901	1270.5	45.43	106.95	117.79	32.019	106.44	57.5	135.3	650.38
								94.157	68.422	573.19	105.42	51.759	62.14	47.978	82.547	89.111	549.51	114.07	86.46	72.867	615.25	67.448	508.36	362.09	632.78	493.7	46.416	109.54
								594.28	57.104	67.599	99.362	118.54	804.89	54.174	620.11	58.48	135.52	67.894	167.01	152.85	123.53	70.576	71.603	96.295	224.58	937.17	584.63	910.82
								61.809	134.61	131.15	145.5	93.442	47.324	30.045	45.936	22.121	2599.5	46.301	30.641	309.55	315.14	461.05	34.587	307.72	1397.8	396.01	110.62	571.91
								67.331	76.339	106.91	83.05	84.153	49.283	394.92	263.19	30.45	111.36	245.34	205.98	224.67	129.47	66.058	843.69	403.71	307.65	76.124	55.188	925.03
								49.027	78.294	95.233	133.8	65.354	62.425	89.799	221.14	113.14	82.056	68.996	35.377	145.62	57.61	129.34	79.259	23.801	135.36	1023.1	355.13	159.11
								171.19	149.54	55.061	140.28	44.013	59.182	39.812	25.371	574.2	183.13	118.32	125.6	189.33	126.1	130.81	2449.2	101.58	135.02	147.39	74.877	190.71
								47.209	36.505	139.09	89.158	74.689	60.763	73.614	101.36	13.718	24.613	66.338	38.549	639.86	78.147	270.83	102.9	65.843	734.69	546.64	146.68	515.97
								140.25	69.845	91.425	111.65	52.522	141.25	56.045	44.772	40.65	213.02	57.326	29.826	75.036	48.935	183.69	494.53	84.669	802.29	435.73	14.252	372.97
								143.23	65.063	101.95	119.18	41.113	134.8	86.165	201.51	56.479	332.98	48.346	44.661	152.87	125.42	91.795	668.89	178	114.01	1381.7	63.359	232
								118.41	63.46	230.13	200.09	60.67	382.43	93.671	35.943	31.879	471.78	352.73	50.05	251.83	68.352	198.02	1389.7	86.985	84.514	402.48	419.99	261.39
								44.804	96.44	42.961	87.542	51.586	124.07	254.26	53.217	54.744	57.222	66.603	73.517	1798.7	71.582	257.02	147.58	313.11	83.641	769.56	85.087	902.34
								76.053	97.384	76.968	73.367	45.831	69.996	51.842	95.144	-8.3985	32.555	146.12	110.42	107.17	43.465	232.62	305.23	103.07	76.029	601.01	752.39	176.09
								172.45	88.22	45.874	64.621	146.84	42.611	2163.2	53.362	121.41	267.81	71.884	45.624	142.5	107.32	223.14	33.398	173.36	198.59	610.7	229.78	191.49
								112.97	59.068	189.68	73.302	69.772	60.765	339.26	44.927	62.503	1338.5	283.96	132.89	77.412	925.31	647.95	75.696	24.978	987.78	67.763	166.63	132.09
								98.998	52.743	24.318	68.895	62.931	60.28	281.29	47.872	18.451	193.55	44.818	31.835	680.53	58.165	442.87	62.78	19.924	967.43	1925.4	373.09	287.32
								371.07	117.33	130.2	54.944	41.624	92.012	33.259	48.626	514.85	599.68	999.11	40.417	187.7	131.17	148.39	242.34	50.524	187.47	162.61	117.45	134.06
								36.922	75.679	64.682	26.458	72.88	111.77	36.775	40.47	75.701	112.47	539.46	73.251	150.55	59.581	491.56	1019.1	484.2	954.81	151.66	53.199	577.42
								36.37	81.173	122.09	111.77	103.85	82.364	270.79	33.783	49.986	1184.7	63.262	26.172	184.52	38.692	156.45	195.56	224.26	77.542	125.32	101.61	110.42
								77.096	57.673	49.814	117.56	65.816	84.628	41.562	108.64	91.588	60.352	70.895	817.48	112.83	1028.3	153.35	591.34	59.105	899.82	174.8	80.692	190.33
								70.241	50.891	125.66	144.35	144.16	29.122	36.719	114.98	30.729	79.591	62.186	72.789	21.548	108.1	44.561	32.974	72.656	222.94	276.61	608.9	113.09
								56.671	56.962	101.94	28.508	76.278	18.366	67.151	101.89	334.72	216.08	61.752	47.3	118.19	102.83	1058.3	163.75	149.31	131.73	1701.7	270.71	227.64
								57.717	52.926	95.612	74.182	21.696	49.115	85.69	194.46	275.11	283.3	105.81	51.602	187.84	532.59	384.36	84.88	91.968	235.33	76.001	49.756	138.3
								49.701	48.325	97.72	21.43	99.197	115.55	41.284	58.396	71.364	168.27	58.215	52.437	141.18	87.241	178.23	713.98	331.31	262.63	110.72	975.53	1238.2
								132.13	74.963	113.38	58.252	80.334	35.261	74.461	40.06	43.555	179.62	92.324	29.726	1212.4	194.97	134.7	613.06	110.32	454.28	2073.5	432.42	126.55
								27.58	80.065	88	96.068	87.453	87.747	32.463	188.22	89.488	37.428	242.22	160.83	71.282	221.74	433.46	51.534	49.447	308.67	81.069	423.8	128.37
								32.188	71.876	230.43	114.7	89.723	69.209	43.1	54.733	87.014	1058.3	41.752	189.86	106.96	56.295	127.14	290.54	98.918	115.91	86.619	85.769	94.811
								55.67	83.103	20.465	101.64	70.519	26.052	26.48	67.813	44.717	66.439	56.554	212.02	353.93	74.042	145.88	88.255	40.532	708.92	764.6	211.37	730.72
								81.472	95.634	71.765	86.043	38.409	77.012	18.92	40.117	113.77	356.47	520.84	40.12	33.625	163.08	91.577	34.28	112.66	254.52	1315.7	884.49	1120.1
								21.164	66.681	257.71	94.356	57.4	146.41	129.4	81.256	131.83	169.71	100.85	86.216	158.06	61.927	126.6	46.125	63.569	267.5	143.07	88.791	184.61
								35.323	73.198	189	81.849	69.778	29.562	23.796	167.7	128.72	180.18	129.01	120	99.183	155.56	56.434	213.06	814.82	392.16	638.1	1236.3	73.683
								336.6	127.72	29.796	142.97	18.315	195.67	291.07	36.166	75.267	49.939	117.68	48.466	77.13	122.87	50.339	184.01	80.016	236.69	86.325	117.64	265.55
								63.053	56.317	44.455	91.57	51.302	26.466	442.2	69.512	56.247	326.67	168.35	137.19	89.818	116.92	51.498	47.391	33.274	71.117	15.369	2157.6	107.05
								90.545	134.84	39.769	34.923	71.406	117.64	1954.4	70.044	62.235	39.005	98.697	103.33	30.858	528.94	87.431	203.39	36.99	1035.3	57.42	1575.1	162.14
								115	129.12	48.948	58.439	139.83	31.842	206.17	40.788	81.954	631.8	80.516	71.302	34.176	365.04	188.77	45.924	187.45	104.42	248.17	2805.2	410.27
								24.175	131.43	50.391	70.865	80.903	82.505	400.98	20.904	144.54	120.86	133.58	58.463	118.37	758.14	83.948	166.34	134.2	199.12	85.411	61.148	1198.3
								54.054	131.1	76.907	64.88	112.18	73.194	65.667	61.377	1040.7	391.91	361.94	145.7	15.102	104.12	49.575	52.929	65.449	155	17.19	779.95	792.18
								155.32	89.87	79.065	59.839	133.04	74.174	344.19	189.6	57.669	185.32	78.904	44.071	99.899	399.24	51.347	241.41	489.61	150.36	72.731	166.94	211.02
								41.658	200.99	33.992	48.73	104.62	89.019	277.47	71.633	88.164	630.56	146.57	64.313	208.49	80.982	160.04	69.075	80.311	180.05	664.32	168.99	480.39
								92.445	173.59	125.76	33.54	17.338	114.86	199.25	71.405	96.837	48.31	78.731	53.06	17.572	1041.6	120.39	60.04	534.93	73.594	85.715	137.91	168.82
								48.115	56.142	20.497	105.26	165.28	83.301	111.57	50.467	21.648	663.55	93.541	58.643	75.842	748.23	947.28	57.711	23.483	144.85	68.552	516.86	730.77
								42.313	111.82	82.585	103.72	144.73	22.819	45.815	64.684	88.721	1827.5	64.634	81.046	73.335	94.836	131.99	31.554	29.337	336.69	61.314	1250.3	210.41
								49.753	259.47	43.957	111.98	63.938	82.755	195.04	32.919	82.198	328.42	87.935	66.084	196.06	360.68	43.522	33.986	142.73	64.602	165.89	376.15	218.6
								98.099	290.66	84.032	37.276	59.697	57.925	138.37	65.096	129.74	4347.3	92.358	80.735	2207.5	236.72	112.92	210.03	215.09	967.5	67.532	426.46	697.34
								83.759	184.23	58.076	46.968	61.92	54.432	393.92	83.233	93.884	280.66	90.025	120.04	243.14	78.202	404.49	187.54	43.773	449.58	136.08	361.8	1419.9
								33.395	51.558	308.51	102.92	67.273	27.306	122.99	223.67	24.87	48.393	90.231	16.16	29.081	119.82	123.42	79.147	50.692	174.02	198.34	1435.4	74.779
								52.218	63.926	108.56	119.18	201.12	37.064	396.61	440.92	72.296	93.373	53.796	973.97	17.538	200.9	187.93	880.73	52.592	406.97	1023	591.49	717.63
								22.507	46.515	162.15	58.195	85.098	17.497	122	74.858	296.41	272.96	120.25	136.34	641.04	93.134	124.39	641.13	219.53	328.88	58.449	987.57	94.277
								64.881	64.711	79.324	77.583	44.625	110.29	89.898	55.082	243.61	417.01	136.9	64.082	87.556	1260.1	247.52	40.669	47.371	61.759	421.3	1051.3	291.08
								25.535	116.71	60.045	86.464	67.389	73.349	143.98	71.668	60.472	72.679	67.362	125.05	148.35	249.59	111.84	183.36	121.75	556.52	319.12	1125.5	99.584
								85.145	71.549	199.16	174.73	112.4	127.78	63.722	62.657	77.452	84.788	374.55	306.72	136.07	64.139	132.36	101.9	75.44	97.409	155.1	22.62	803.61
								127.72	137.99	52.926	97.023	67.106	227.29	264.36	40.665	102.9	352.27	171.37	95.775	66.969	106.95	65.322	446.15	456.1	151.57	144.36	92.896	89.129
								46.974	191.11	74.821	56.563	180.13	82.351	164.56	371.19	803.79	263.38	195.96	265.72	37.295	110.87	38.844	177.55	429.9	758.99	131.62	123.82	66.124
								49.109	111.74	42.707	55.738	78.203	68.952	78.457	67.452	36.262	256.74	478.86	115.13	429.35	106.28	218.03	3960.7	59.185	278.13	30.539	40.817	137.16
								49.958	113.13	84.778	67.2	26.138	30.992	76.705	29.93	228.61	421.31	101.16	133.94	341.12	160.9	80.457	490.46	588.63	352.15	440.45	49.581	193.51
								61.1	92.356	80.742	240.54	72.066	89.891	61.673	103.83	177.93	441.52	80.585	330.88	201.08	86.154	231.51	988.31	890.04	1222.2	931.88	49.253	482.58
								135.65	39.738	45.543	107.46	58.082	62.558	136.27	58.157	433.41	214.16	485.7	1538.9	213.3	273.3	219.82	505.25	190.18	96.205	27.874	19.621	477.16
								52.731	59.204	76.769	3340.7	161.1	203.49	97.866	112.34	65.38	52.504	214.68	160.16	23.562	79.529	165.3	143.64	147.77	176.83	1209.6	66.482	1079.2
								23.859	120.52	55.37	167.37	45.09	47.86	104.56	204.11	116	58.798	200.12	178.61	466.18	69.413	135.54	435.39	458.25	63.01	228.71	901.21	1365.7
								55.585	89.334	16.324	62.648	60.315	78.877	275.6	12.563	53.246	159.78	368.3	53.607	197.91	85.951	71.084	164.94	102.63	132.94	190.88	162.23	126.37
								59.262	59.877	80.071	108.14	102.77	41.93	77.687	79.975	144.09	47.33	108.17	39.547	353.26	986.48	93.907	104.55	179.15	149.13	53.976	43.899	458.4
								140.63	66.972	56.381	24.695	154.25	73.79	40.773	39.342	62.998	153.54	176.84	194.79	20.983	158.69	1010.3	699.15	155.39	479.17	1297.9	338.26	107.3
								40.944	104.09	99.211	97.388	148.12	23.046	190.87	195.34	44.82	135.96	182.55	112.3	336.33	153.81	251.91	80.885	23.529	1261.2	377.46	1017.1	7191
								73.401	99.658	185.2	63.697	70.167	109.38	64.954	54.512	35.891	1855.1	101.71	3387	46.364	824.15	309.01	112.98	63.404	1328.8	406.37	1763.3	594.44
								91.078	77.507	85.445	224.51	130.41	28.805	74.131	253.93	72.454	47.31	95.653	213.92	69.522	684.57	76.996	2859.2	93.688	766.09	131.09	46.628	-18.206
								106.29	63.761	41.863	67.343	97.391	153.84	31.261	30.867	88.117	119.04	110.86	58.38	214.37	752.32	168.99	1128.8	94.55	515.62	80.642	73.253	45.734
								66.791	86.204	24.152	61.937	146.78	66.93	34.985	71.355	64.424	720.55	203.69	94.963	37.675	883.78	599.35	873.75	78.497	125.27	85.746	59.851	574.17
								170.06	71.915	46.64	53.819	57.832	246.31	135.6	77.904	16.751	469.4	87.786	87.71	22.998	73.186	50.355	254.22	220.4	399.46	1876.9	320.17	3.5043
								121.39	76.083	91.971	170.78	162.42	36.146	170.99	90.19	38.911	40.428	147.03	133.74	241.87	1419.8	80.032	143.18	77.63	581.91	441.25	63.03	613.34
								30.243	47.398	80.761	26.455	85.5	30.444	315.83	49.033	71.753	48.024	137.67	59.225	177.74	781.78	47.249	807.27	30.073	2171.9	133.06	1063.9	819.26
								44.157	69.303	65.773	85.609	186.56	85.436	62.47	64.125	34.871	1134	55.801	70.903	107.54	69.192	63.078	491.35	83.634	177.81	2023.6	30.856	20.05
								246.28	59.295	28.794	61.311	63.911	104.73	119.54	106.6	51.844	1326.5	161.58	327.88	49.445	186.01	40.018	303.76	114.83	103.24	326.22	67.414	-23.202
								42.433	94.579	70.784	91.121	90.466	32.134	32.946	59.095	144.78	230.89	53.785	125.14	39.372	1011.5	271.19	324.28	86.014	138.57	616.58	42.034	454.79
								128.6	104.28	64.997	49.063	173.28	91.513	187.32	56.085	101.16	117.76	90.741	1331.4	58.721	65.698	42.881	825.25	2633.5	93.067	322.83	20.679	-18.96
								74.473	71.459	83.568	72.742	77.645	79.528	63.484	44.034	46.951	152.75	79.899	222.51	446.33	193.34	444.54	319.07	141.3	143.34	767.86	131.96	293.51
								310.59	101.08	65.477	81.582	57.468	29.413	15.143	145.52	108.68	160.34	50.694	187.63	104.25	213.56	263.46	1897.5	1713.5	125.71	1740.5	86.028	34.266
								53.629	65.65	43.163	128.34	95.043	146.55	247.92	21.167	81.641	79.169	135.24	140.62	179.23	103.53	54.221	117.86	722.69	67.308	1656.2	140.15	271.59
								33.361	585.37	55.596	91.242	62.259	31.841	74.264	160.55	46.875	92.956	316.73	163.02	138.94	258.96	31.049	236.13	422.96	1910.4	73.836	94.82	251.42
								287.87	65.502	98.831	266.8	116.72	93.898	46.303	68.011	55.369	165.13	264.86	36.239	110.18	981.41	33.799	157.72	215.28	2250.7	86.8	51.899	-5.4641
								85.923	92.178	75.149	85.079	123.54	116.13	169.61	80.937	102.37	31.548	111.82	74.005	48.764	416.65	227.02	377.61	1542.1	1728.4	866.27	876.04	221.69
								34.574	80.677	54.002	132.25	114.17	32.435	26.501	146.75	371.89	133.82	85.038	122.71	26.815	370.58	52.818	182.94	401.07	3814.1	333.35	44.973	650.78
								81.877	111.93	68.267	105.93	71.196	75.94	14.729	110.62	119.42	129.57	153.8	108.29	148.95	69.404	57.311	244.08	1340.8	118.58	85.571	49.632	1724.3
								99.487	44.125	92.259	49.454	736.45	77.552	45.408	35.13	101.84	90.671	278.54	223.9	46.737	374.25	565.69	786.41	1960	106.59	1087.6	71.241	27.375
								43.051	63.541	35.751	75.925	114.19	52.165	75.385	69.954	83.676	98.953	228.72	256.46	167.03	512.67	274.54	305.48	37.434	381.74	137.17	52.781	127.13
								127.13	224.22	38.005	158.32	132.22	34.961	190.58	59.556	830.02	570.03	343.55	137.48	54.834	232.42	52.715	1564.4	474.73	352.67	117.35	68.246	45.451
								526.69	147.35	134.76	63.65	87.648	65.587	130.2	59.872	118.26	178.55	89.206	111.81	41.42	283.7	53.106	135.85	53.12	211.72	654.42	700.9	761.36
								72.457	72.795	116.45	103.34	45.87	85.713	128.99	52.513	537.75	83.345	1446.5	76.805	235.57	107.54	411.2	134.4	148.32	150.92	1017.5	137.8	69.057
								99.644	68.514	63.954	82.641	199.35	126.44	14.107	40.287	57.685	31.338	308.58	518.56	460.98	304.97	245.75	85.515	120.3	305.39	384.02	19.693	60.751
								59.156	29.938	70.309	172.25	156.84	71.655	284.83	46.341	45.888	138.42	569.27	62.432	62.837	169.79	145.1	70.823	405.31	199.52	147.33	22.901	104.01
								59.667	56.373	96.568	79.529	78.71	124.65	19.084	98.202	93.139	1318.6	198.7	78.795	38.652	213.9	61.477	80.983	1359.2	179.93	784.8	95.283	305.51
								86.535	110.67	60.145	88.488	84.726	95.981	21.833	69.031	136.64	45.782	568.63	95.918	77.643	512.47	1285.8	877.05	217.8	132.12	150.22	35.058	126.66
								238.41	63.362	37.366	137.64	55.662	41.787	168.84	336.93	73.731	145.93	217.3	63.071	43.071	87.336	82.717	2544.2	121.86	153.33	1360.1	563.7	654.08
								112.32	107.29	71.769	47.432	76.733	77.078	114.3	97.137	74.899	292.04	613.84	291.07	85.895	206.82	184.46	726.91	132.87	718.86	2953.9	48.701	357.39
								193.86	38.547	27.336	99.501	32.16	195.48	571.51	191.57	156.76	115.53	162.5	102.28	94.353	1445.6	82.546	145.42	182.94	441.03	5996.8	129.03	10.041
								196.98	75.413	115.1	149.76	157.27	29.313	53.48	78.538	76.084	620.23	889.59	80.656	157.02	665.2	175.39	542.57	176.41	185.8	91.02	46.885	106.32
								131.73	20.349	18.174	93.42	71.525	40.512	60.657	18.327	54.921	59.321	122.47	101.88	127.59	68.137	372.67	142.35	68.236	328.97	246.83	907.95	24.824
								65.123	162.76	20.179	214.08	228.78	63.337	17.521	67.863	720.37	143.19	154.7	305.03	68.341	265.82	57.956	141.6	850.51	113.91	70.158	115.64	473.48
								135.83	890.44	18.433	49.907	101.54	91.905	117.07	119.01	178.73	453.05	99.217	1063.2	796.95	921.37	102.58	59.384	1327.1	2658.1	304.62	1267.5	45.761
								70.944	18.587	59.583	134.01	86.062	85.432	34.206	106.51	95.792	381.36	157.85	81.918	119.07	432.21	42.588	67.407	77.158	474.02	465.63	44.866	217.59
								62.679	23.996	80.173	214.56	60.93	76.742	48.489	86.455	104.99	578.81	255.72	34.702	738.68	461.56	132.44	550.31	1100.7	128.36	1493	162.77	42.504
								435.11	34.758	113.82	47.825	70.769	61.804	93.003	92.857	313.14	210.1	68.096	49.409	118.07	202.8	79.65	254.64	122.96	716.96	107.13	147.41	2153.8
								111.19	35.392	11.521	61.007	101.31	96.352	75.713	65.582	374.3	207.16	52.95	52.711	146.29	778.35	181.09	56.457	94.242	287.91	72.972	25.339	19.383
								171.65	43.689	37.273	106.12	33.439	286.89	81.292	192.44	129.95	936.28	43.011	65.994	434.67	105.29	44.326	65.534	949.42	238.26	595.2	124.39	196.09
								299.92	15.162	80.243	51.503	151.93	55.475	111.45	63.82	77.55	87.885	81.171	42.959	70.607	170.09	546	57.275	84.794	72.251	335.62	29.865	97.048
								380.97	60.447	55.389	115.12	261.08	81.373	71.132	134.49	80.945	106.9	383.66	830.29	104.6	108.6	68.537	200.87	1251.6	62.728	104.64	20.424	2284.1
								217.45	95.086	47.806	52.163	101.21	20.442	42.321	191.92	78.751	64.164	39.169	300.42	513.75	276.91	89.648	48.142	299.19	101.16	633.02	63.618	14.905
								88.073	117.35	373.45	79.83	373.19	388.59	69.596	51.732	227.33	85.364	145.71	328.57	82.524	853.89	127.01	42.229	984.23	38.802	543.03	106.03	700.38
								121.52	56.194	106.53	72.975	36.158	31.571	245.22	51.186	108.88	764.04	98.804	83.481	43.402	671.73	40.688	60.509	209.52	608.58	506.26	48.845	77.256
								72.349	71.412	34.964	685.35	96.258	67.231	179.34	610.63	192.14	33.673	185.1	113.62	120.28	140.55	46.657	70.085	58.731	91.535	53.895	39.597	39.316
								230.27	121.31	37.558	134.72	133.39	57.551	137.63	67.62	55.594	46.899	57.463	91.876	632.68	653.01	116.74	119.29	269.33	98.699	215.16	140.21	519.21
								123.94	58.578	60.792	54.959	223.06	72.785	112.89	134.23	27.296	63.519	118.54	650.05	118.44	74.979	559.56	93.13	121.19	108.04	570.1	596.9	124.05
								91.129	51.971	107.37	91.032	40.263	70.409	64.884	89.769	57.38	186.61	709.08	550.92	394.09	25.188	185.31	38.292	146.94	332.94	771.68	80.661	53.89
								42.062	108.78	207.31	124.64	24.092	170.61	61.186	143.16	51.637	71.446	100.56	85.455	121.83	920.73	40.983	89.756	116.11	148.34	344.59	28.925	2399
								109.82	104.24	89.732	324.17	30.859	127.52	59.669	108.75	62.64	160.21	30.847	102.01	2000.8	441.01	34.703	99.904	147.74	148.92	660.43	29.057	1994.7
								76.293	71.98	61.7	60.64	222.22	79.263	38.462	401.53	184.77	100.16	33.392	182.17	51.175	310.75	472.54	139.4	891.96	310.96	242.12	43.291	1730.6
								148.09	108.09	26.613	74.496	18.186	94.49	65.88	158.92	969.87	108.06	828.84	129.48	139.79	202.46	141.32	148.94	1489.4	54.209	1144.4	607.03	1710.9
								112.66	29.45	18.596	93.285	80.582	74.006	106.32	244.36	50.183	186.78	61.425	642.82	71.156	216.33	76.086	85.401	287.63	788.8	107.53	243.6	88.323
								145.42	53.622	23.294	78.523	54.846	95.172	39.565	55.688	137.97	200.92	48.507	287.53	100.08	49.407	90.511	94.7	77.101	593.81	1200.4	789.39	713.55
								65.856	66.65	28.55	78.964	144.28	139.85	86.063	881.21	331.7	57.798	105.86	188.72	201.02	616.03	46.522	54.186	17.389	77.549	1203.9	42.186	3.7605
								56.788	37.881	33.752	242.87	80.246	107.31	56.006	97.76	209.63	59.172	63.693	908.82	64.562	1611.2	148.33	969.53	332.69	367.82	147.75	41.597	194.77
								312.06	71.189	42.919	50.882	147.31	153.31	38.541	86.721	72.543	112.79	114.45	169	59.3	32.576	66.349	56.916	91.824	627.1	7606.7	393.54	167.47
								111.16	84.603	173.68	50.664	34.828	416.4	53.171	221.52	108.73	52.609	862.19	1234.6	395.88	35.658	475.14	1096.2	114.87	155.31	1219.4	754.4	104.97
								103.77	143.48	145.19	81.699	113.81	119.7	83.363	54.706	88.152	93.286	195.11	67.413	626.97	37.515	35.637	139.05	108	226.06	109.14	145.53	129.66
								157.58	70.889	76.507	114.33	79.852	176.81	56.647	182.22	23.947	101.52	611.16	486.36	3087.7	27.695	152.6	179.45	142.27	188.18	163.63	68.933	1093.9
								60.051	107.53	68.928	129.11	45.687	163.07	75.642	187.86	23.361	78.737	163.53	645.76	134.87	115.29	57.053	37.201	188.82	405.05	118.7	185.21	127.63
								46.075	54.641	82.747	303.32	133.74	59.687	84.85	62.248	147.55	428.82	123.07	283.55	93.88	490.07	825.9	178.8	57.742	630.51	2029.3	53.933	449.2
								106.5	55.208	38.951	177.43	215.21	22.011	48.376	116.8	62.94	893.51	213.83	109.87	360.61	734.39	67.621	645.03	105.91	97.128	391.97	842.6	170.53
								59.383	166.34	96.611	39.354	57.264	56.019	64.076	187.65	86.272	1198	35	81.071	1277.1	24.442	55.748	693.36	558.11	2026.5	240.75	741.64	80.362
								106.58	91.562	67.972	154.27	19.258	322.09	187.09	151.63	85.854	131.75	85.3	1836.9	142.09	222.78	66.518	3099.5	132.3	38.497	764.69	268.53	434.65
								43.95	51.406	345.5	89.595	145.9	97.584	58.173	88.674	218.67	142.54	77.187	89.072	204.18	2006.3	52.663	245.53	78.303	88.767	316.58	1003	144.36
								407.59	69.762	36.886	60.867	55.672	92.712	62.695	45.751	97.899	127.64	38.588	270.41	125.11	83.278	66.522	196.47	137.72	41.789	100.85	56.372	278.99
								50.643	77.645	137.95	90.921	192.3	59.5	36.024	91.195	96.423	831.22	67.877	61.673	93.824	31.2	87.09	223.93	70.042	334	183.4	140.98	238.8
								48.625	78.361	54.241	72.063	64.349	42.867	58.825	104.2	42.958	161.75	157.64	933.01	102.18	84.886	109.06	242.64	20.117	83.874	314.42	609.43	620.76
								179.55	127.31	80.549	106.35	17.791	176.34	53.66	46.108	228.44	213.37	28.444	428.57	1091.9	206.85	11.368	365.45	34.765	661.09	1276.2	56.579	58.006
								123.75	54.365	83.415	60.38	32.174	37.622	58.899	99.959	108.94	1159.6	117.66	76.517	104.44	249.61	141.1	368.92	109.05	59.149	137.04	202.97	754.17
								135.94	55.146	23.14	84.898	27.37	80.863	31.412	132.83	51.97	429.69	202.34	131.34	85.141	67.497	26.738	84.059	447.81	235.91	159.87	74.886	249.52
								428.29	40.335	130.31	74.479	33.719	65.278	48.42	117.05	87.146	1176.6	94.877	180.79	75.511	95.343	295.9	44.107	11.684	52.274	450.25	173.04	169.54
								100.81	73.999	28.021	94.107	79.652	232.79	51.086	37.002	126.28	161.92	98.359	98.582	159.98	490.85	28.819	146.73	522.04	45.543	96.349	106.88	769.97
								214.12	55.584	33.128	35.731	69.124	58.314	48.585	139.71	61.117	261.67	31.763	49.788	148.18	1428.7	509.55	53.039	405.92	712.22	72.456	37.546	1578.9
								82.053	114.62	49.054	65.241	77.091	20.713	44.988	59.003	136.28	142.1	219.68	49.931	154.91	61.616	71.864	69.331	139.88	64.034	120.32	443.02	53.627
								161.71	59.596	39.856	121.53	89.562	52.286	39.348	64.872	83.101	636.74	74.622	96.951	105.71	239.05	318.69	271.81	56.735	63.19	221.77	840.45	612.16
								147.36	145.36	62.158	99.005	23.223	69.142	69.264	158.21	56.618	173.82	94.028	113.21	216.44	1043.2	44.756	47.326	152.76	279.09	144.91	907.6	27.791
								352.79	107.46	12.929	136.57	96.116	99.315	37.303	104.26	248.81	325.13	211.13	141.24	19.327	927.18	546.3	84.72	107.15	45.612	31.505	475.34	773.14
								200.3	45.456	20.159	65.618	126.48	62.483	39.872	56.444	38.603	114.86	92.703	62.189	232.55	1014.6	11.103	184.33	118.07	62.849	81.988	115.51	597.93
								202.06	73.982	33.253	87.068	34.937	82.672	70.376	81.317	41.082	1524.4	80.498	44.933	104.68	65.084	65.785	437.7	827.28	34.329	2706.4	566.2	524.54
								148.68	86.107	22.446	60.973	31.13	66.323	25.903	168.34	79.544	327.42	63.304	27.289	227.75	131.83	41.862	3169.3	35.745	242.2	550.93	43.889	4376.5
								162.01	161.94	87.656	143.03	53.264	140.34	46.117	50.518	49.393	114.6	167.36	140.09	37.655	120.8	45.681	281.27	15.03	56.801	90.173	962.86	38.418
								118.57	96.387	7.4426	81.66	16.291	71.453	53.959	36.774	92.437	290.41	271.29	896.97	51.656	98.861	43.698	740.4	44.158	190.26	465.89	562.21	20.086
								443.94	72.662	119.32	137.78	57.161	79.278	167.58	10.166	118.61	1118.7	696.61	83.311	90.69	79.248	72.993	202.34	129.72	46.542	1133.7	87.095	340.5
								139.99	54.802	49.205	68.405	209.84	72.776	35.627	71.036	79.296	84.982	26.797	66.309	289.15	1270.5	27.973	454.42	34.831	408.06	63.35	200.26	108.83
								103.97	58.259	67.632	122.7	21.649	53.192	185.49	122.99	73.452	178.37	140.08	62.289	73.064	1413.8	59.457	61.077	176.22	77.907	118.87	61.62	76.729
								551.82	42.046	57.371	96.956	105.46	51.013	61.512	13.721	68.753	242.13	162.18	107.31	998.43	145.12	244.6	380.5	2001.1	40.975	211.32	854.01	479.35
								85.561	53.482	48.428	71.166	58.366	91.534	34.691	570.97	67.476	491.75	73.112	1133.6	21.592	110.05	39.645	101.17	417.85	70.311	73.245	217.57	396.97
								186.82	109.21	64.047	79.621	34.537	54.632	61.316	10.605	83.198	62.954	79.342	142.9	37.611	112.44	22.319	124.68	486.1	33.178	99.465	1147.3	79.14
								66.508	93.703	39.977	45.871	46.78	30.851	45.464	185.94	122.45	93.571	135.77	73.201	795.56	8895.3	790.61	288.28	299.14	325.43	154.67	429.05	561.17
								81.462	30.962	81.849	55.423	171.08	123.82	31.176	26.271	69.457	196.62	58.345	127.14	75.248	644.84	88.629	80.037	89.313	112.42	218.68	526.72	36.025
								118.8	65.912	92.776	49.158	41.432	151.38	33.601	65.049	46.88	73.39	44.283	104.85	54.105	96.216	557.57	698.1	399.57	423.74	68.417	56.153	32.025
								121.4	162.89	9.0794	75.813	83.135	157.76	42.295	51.941	58.793	122.42	128.65	69.139	101.09	539.19	126.8	913.89	125.34	226.24	345.16	137.11	35.878
								279.15	80.738	42.734	47.946	91.577	51.443	105.97	110.57	114.06	64.996	37.446	85.687	279.72	80.106	59.698	129.76	43.499	75.856	688.2	52.801	256.81
								57.199	87.038	11.296	77.25	47.326	31.966	48.116	160.93	76.852	287.78	47.359	86.855	114.56	112.68	61.098	294.68	39.007	59.184	899.6	234.23	163.88
								96.656	65.577	7.9918	86.926	337.92	65.927	169.2	169.69	495.95	62.653	52.021	93.858	475.14	149.67	648.14	285.57	358.7	549.46	710.37	55.167	33.588
								132.06	119.97	63.83	31.344	211.89	69.109	55.176	108.7	95.905	74.543	33.813	73.124	138.21	1092.7	130.15	100.13	45.161	415.73	87.027	370.71	177.79
								143.85	107.38	283.78	62.894	155.3	271.75	189.46	58.14	59.542	1624.8	94.945	51.109	110.33	994.59	47.452	494.92	497.95	68.581	438.86	44.849	100.89
								108.6	55.087	90.673	143.58	129.98	45.35	40.713	65.308	135.39	82.622	89.991	436.06	1134.6	84.391	58.691	123.33	344.46	161.64	752.37	42.622	105.2
								123.68	29.684	54.919	91.399	36.806	39.251	33.732	91.217	629.92	54.719	345.83	61.058	73.161	1458	258.35	54.725	25.621	308.24	43.593	576.78	17.581
								78.617	104.1	25.559	95.207	74.857	82.023	69.543	126.34	162.14	64.039	151.03	148.92	722.44	26.252	39.033	90.615	371.05	34.833	426.03	470.03	507.35
								90.796	82.732	87.14	126.68	97.083	93.026	57.03	53.674	46.047	48.666	227.3	83.609	144.19	550.07	76.22	162.32	27.923	35.707	367.09	995.68	65.547
								86.337	98.249	36.758	48.329	243.49	55.846	85.373	148.66	53.937	43.405	80.87	128.01	576.37	30.107	851.24	44.29	32.418	201.13	106.6	70.408	45.346
								81.697	162.34	69.537	58.782	149.25	78.37	69.743	143.8	92.436	48.775	440.56	77.526	129.3	116.37	37.201	146.04	65.443	79.25	1752.1	30.6	25.105
								92.161	50.823	24.644	35.178	144.26	70.533	172.57	91.102	89.468	344.82	67.553	177.33	120.99	280.47	56.453	428.61	93.41	60.589	118.19	54.065	309.93
								233.62	22.674	29.092	41.572	44.215	79.281	54.116	156.72	45.283	51.745	97.415	50.142	149.04	1016.7	756.81	307.85	64.318	51.402	690.26	119.64	210.22
								70.302	106.78	24.424	45.331	65.672	66.489	57.873	54.763	107.25	128.96	34.52	75.678	95.735	2976.6	86.31	697.34	122.37	58.913	604.73	247.89	54.449
								173.26	101.36	16.405	87.243	118.52	146.02	43.406	170.91	683.46	272.49	46.839	129.67	70.27	831.15	94.635	756.78	1611.4	76.654	66.908	92.986	53.685
								312.88	53.925	75.156	366.16	101.16	106.49	293.53	65.261	213.17	110.64	1433.9	58.085	74.93	2523.6	659.24	48.695	612.16	78.104	154.28	320.38	256.71
								88.283	64.798	23.915	59.14	190.57	125.3	278	131.26	110.48	83.248	38.566	31.697	101.18	19.816	59.434	58.729	389.2	404.33	855.94	49.933	718.65
								154.94	85.653	156.03	94.711	98.057	111.9	43.554	526.05	289.16	721.6	153.95	116.89	255.96	189.32	26.608	159.27	247.11	98.16	1928.6	58.543	594.87
								82.604	36.284	62.403	43.527	102.19	75.374	583.22	169.23	161.52	196.38	314.1	48.781	583.46	136.59	257.39	668.17	329.8	43.603	1210.5	615.17	66.959
								103.73	48.769	40.841	334.91	52.827	35.053	139.09	20.948	221.74	119.31	100.6	114.82	115.82	408.01	59.379	115.28	151.55	41.989	2495	606.26	316.37
								54.386	151.37	48.989	54.264	214.25	89.438	77.267	69.272	64.811	195.86	175.65	90.482	123.1	54.745	86.164	702.28	23.853	23.904	171.95	208.53	111.57
								79.778	45.971	77.111	247.41	59.948	91.889	106.05	51.819	90.535	94.513	103.45	106.29	52.891	63.973	1402.7	733.41	39.377	182.63	1256.8	163.48	396.4
								122.72	56.634	61.186	54.806	151.56	72.99	40.346	101.56	102.85	54.397	103.94	55.09	117.34	324.98	146.65	76.289	148.48	399.45	54.292	386.4	232.69
								122.31	24.075	54.384	70.056	115.32	49.53	45.633	20.64	145.69	31.312	1118	155.57	134.51	118.09	86.859	147.7	32.526	131.89	1003.4	436.02	999.66
								177.78	57.487	80.743	32.661	109.17	16.946	89.085	259.58	70.844	165.27	176.16	125.26	588.33	1339.7	48.842	497.21	1139.1	203.52	60.49	31.104	38.533
								38.525	65.957	49.783	261.32	78.662	103.9	50.043	49.039	36.88	117.05	52.552	81.786	414.27	26.505	49.003	268.34	117.49	404.38	435.07	44.884	1526.7
								102.35	131.44	67.245	55.23	50.855	102.28	175.08	125.84	83.336	592.01	66.365	72.429	139.34	138.78	61.412	641.92	656.63	941.98	83.842	286.26	38.436
								71.211	268.95	72.318	130.2	98.241	82.464	114.08	170.72	68.454	71.415	363.16	96.046	100.11	1236.4	120.52	608.64	71.429	59.948	180.03	48.797	74.999
								55.744	65.825	49.656	146.51	63.113	125.93	30.337	121.77	69.495	937.2	90.985	42.292	1075.9	281.68	48.391	194.87	29.206	1709.2	1562.1	303.12	34.6
								82.444	37.439	60.12	60.13	57.466	18.317	62.784	425.19	183.7	219.02	437.74	71.874	121.14	171.77	50.675	453.95	57.041	140.53	1701.6	21.655	79.087
								69.931	26.693	120.61	43.193	124.33	108.76	33.77	123.87	197.24	175.76	276.58	110.56	209.66	153.35	63.197	52.54	536.56	94.934	64.252	76.74	11.189
								143.72	53.453	54.514	37.148	80.452	114.74	154.21	137.34	71.614	82.327	132.12	32.013	68.314	777.86	89.116	716.63	118.58	47.665	81.819	578.42	150.35
								62.628	135.64	79.573	96.238	134.16	130.55	113.72	110.36	91.947	267.44	848.69	54.214	1058.2	1427.6	156.69	740.8	281.36	387.53	103.11	1402.7	48.444
								101.04	39.592	43.47	54.932	101.25	138.22	47.617	82.733	83.989	540.5	52.736	40.084	80.291	58.933	74.69	480.42	45.533	47.525	192.38	166.33	20.029
								61.701	93.034	59.966	19.531	147.29	118.96	71.756	20.74	127.97	95.049	70.765	57.282	244.77	1196.4	70.36	589.15	38.605	194.63	258.03	74.779	93.118
								81.009	42.819	52.112	71.466	74.161	22.356	59.361	75.503	167.85	182.31	174.39	100.74	964.88	367.86	63.02	169.15	263.76	72.657	186.35	46.921	37.162
								116.95	113.26	83.408	105.75	82.91	91.681	48.612	157.04	45.636	169.67	118.12	177.45	1219.1	62.911	1197.5	192.7	304.22	249.31	1105.2	473.13	58.097
								46.411	26.9	61.103	185.7	128.89	110.87	124.45	964.02	59.854	113.84	462.18	69.114	60.862	1261.9	589.79	191.09	213.3	63.295	27.255	145.38	4.9371
								59.333	94.096	65.9	175.67	76.325	99.903	74.496	42.841	117.88	29.562	56.677	425.82	287.61	270.7	60.53	72.716	243.53	280.5	867.04	206.18	122.39
								85.903	86.221	98.104	84.396	162.65	53.57	49.741	46.05	29.782	82.512	70.881	88.376	70.191	593.12	83.154	199.11	116.55	385.51	638.15	597.06	66.813
								48.821	35.24	15.442	75.691	109.88	139.11	370.55	163.84	44.636	139.25	114.69	51.166	105.18	173.9	117.22	73.841	93.83	520.35	58.126	76.922	88.84
								34.581	69.788	47.107	125.69	32.454	161.84	88.179	84.606	122.09	369.29	41.654	152.17	172.66	92.349	133.5	718.94	57.827	1741.2	1154.6	106.56	81.684
								195.98	124.85	29.017	45.722	113.56	198.69	189.7	83.866	35.509	805.58	136.83	147.1	262.8	394.57	125.55	143.63	30.589	58.09	769.18	89.878	670.59
								61.675	37.905	57.648	33.564	102.27	114.45	33.189	57.697	37.851	959.85	114.64	190.33	202.18	570.7	66.06	92.476	51.387	91.333	53.981	152.86	93.46
								87.843	51.851	130.01	48.825	195.09	118.61	36.538	41.323	34.754	66.807	59.217	33.978	338.45	313.29	1120.6	2512.1	58.763	114.85	105.53	94.279	11.855
								119.15	80.308	46.111	347.06	167.48	65.355	62.627	1423.5	32.95	612.75	98.379	139.33	1297	77.899	1216.6	92.007	72.847	941.6	77.221	56.918	71.628
								59.648	70.562	75.44	71.563	69.565	85.468	104.36	111.31	89.648	131.68	209.87	31.036	157.79	57.761	39.962	52.356	345.41	80.201	573.81	114.48	88.289
								46.121	48.662	147.92	108.76	92.551	19.992	226.28	40.873	93.894	186.57	416.05	142.38	137.3	395.91	570.39	1579.1	147.73	1018.6	284.02	53.689	21.594
								80.491	36.173	107.08	101.18	108.85	146.52	88.089	59.413	45.565	169.71	38.939	221.96	62.265	90.564	55.645	275.17	1250.9	73.825	457.77	130.77	689.67
								52.348	52.432	119.16	15.229	78.186	126.63	55.326	134.96	52.357	77.599	313.28	140.8	61.118	95.502	126.74	43.227	761.84	572.36	2601.8	481.18	168.07
								35.172	124.73	92.457	68.387	168.99	183.71	72.592	91.438	84.094	303.55	309.52	120.14	88.274	1475.8	132.57	1089.1	331.45	149.51	92.563	40.333	104.04
								67.686	34.533	94.352	89.355	189.88	19.287	74.909	55.009	138.42	97.271	24.229	169.95	218.66	114.33	206.52	139.74	212.32	664.63	100.94	87.819	318.83
								71.641	46.75	31.342	11.857	81.343	21.05	54.97	141.65	33.294	178.22	212.21	102.02	1126.5	1217.7	76.6	51.437	47.952	775.91	1432.9	728.7	180.36
								148.96	230.35	40.791	111.14	112.76	109.25	62.77	98.663	77.755	59.255	51.997	90.327	209.95	155.31	454.68	73.579	383.98	84.484	58.847	52.333	1602.8
								37.183	22.106	34.839	10.675	120.09	74.267	58.098	58.978	51.43	77.618	489.61	185.13	834.94	366.67	55.629	59.589	43.486	85.259	116.97	24.379	48.126
								117.33	39.511	131.94	32.238	103.54	158.58	68.935	16.539	172.02	1239.3	101.83	84.876	102.17	184.16	72.83	54.738	260.51	185.63	58.099	63.877	105.9
								38.104	51.501	108.76	9.0604	63.849	71.732	116.63	929.44	37.965	376.01	67.882	78.146	99.271	152.61	41.892	355.87	441.41	341.32	53.141	150.21	523.67
								67.391	62.62	45.278	50.913	177.74	203.36	44.721	14.772	94.309	479.22	139.05	155.52	660.53	336.22	120.84	528.61	138.19	123.54	110.14	131.21	34.252
								113.9	51.435	28.64	9.3837	88.012	104.89	65.298	193.54	148.94	2175.4	82.765	412.45	290.31	144.29	689.18	205.76	1573.9	67.29	68.743	53.557	1026.7
								91.418	98.256	105.3	6.6758	146.94	119.33	118.51	319.51	39.529	192.98	251.98	87.416	6997.3	205.8	54.07	157.24	71.752	292.97	1114.7	755.49	1501.5
								73.822	70.473	64.93	72.094	132.98	70.294	100.4	62.434	35.144	396.85	180.24	166.39	292.68	669.08	47.72	173.37	181.7	718.21	77.468	117.04	595.47
								76.262	73.911	41.038	63.871	137.94	59.148	255.77	88.476	43.283	87.479	279.29	102.86	163.26	173.25	231.68	672.45	125.78	75.494	468.46	628.07	66.371
								71.24	75.429	27.449	109.45	72.122	17.259	563.02	62.944	42.582	65.627	46.728	74.916	288.96	704.36	163.27	885.48	836.11	72.309	138.69	323.17	74.419
								194.43	31.834	47.077	97.67	71.044	152.67	55.017	14.994	901.83	154.38	114.69	722.69	94.777	159.93	164.51	83.143	94.223	114.06	2905.6	673.86	103.08
								101.64	83.39	51.732	12.667	58.005	108.24	521.39	22.303	45.626	131.12	66.608	39.731	290.26	249.06	455.96	102.68	422.04	89.351	63.285	62.228	48.109
								145.61	59.135	50.386	184.61	88.581	227.16	73.307	86.31	101.39	151.38	63.372	167.04	193.03	290.91	359.22	316.16	679.07	104.99	490.1	494.03	368.02
								58.303	81.388	80.296	40.222	190.39	158.81	72.284	45.266	220.97	74.045	61.013	48.299	228.65	300.65	65.688	76.868	289.7	670.75	1529.4	208.9	2020.6
								63.201	31.723	70.005	18.943	213.18	46.565	157.19	123.57	49.98	73.829	140.69	138.5	735.57	440.39	41.652	197.99	91.544	221.19	1912	567.19	48.428
								107.63	45.206	35.939	119.19	63.525	223.75	64.989	22.368	44.285	129.96	342.07	80.475	84.38	197.68	633.91	88.958	950.78	627.39	58.584	1186.9	100.34
								116.35	38.76	96.926	63.319	50.236	113.41	88.364	18.603	122.63	969.34	564.15	421.14	81.886	1257.9	65.622	103.79	1615.9	149.35	104.15	106	45.443
								103.72	65.118	105.11	62.786	77.969	100.68	336.62	14.563	52.779	142.79	258.97	185.31	242.74	1513.4	47.849	123.27	832.85	413.65	216.04	49.062	41.186
								123.97	109.58	20.767	9.1885	86.443	29.683	91.655	153.87	76.631	142.62	43.983	65.235	125.57	137.46	88.996	72.517	1723.8	123.22	2066.7	54.35	105.8
								862.27	27.03	160.43	66.159	47.307	177.37	248.19	26.807	144.17	97.524	171.63	144.39	289.34	304.08	43.146	169.29	53.513	708.19	2458.3	622.42	71.584
								76.619	67.482	59.117	14.421	66.794	43.451	103.85	43.549	136.56	181.49	99.087	54.846	87.102	4192.4	95.849	70.483	1349.8	455.94	59.13	271.81	11.399
								237.75	75.931	68.539	72.923	82.732	54.285	158.11	91.22	108.63	70.371	770.16	192.58	83.782	264.04	311.79	133.26	130.53	447.35	385.82	154.39	163.66
								109.53	116.27	64.514	14.693	57.64	286.93	115.76	55.171	144.32	1062.9	62.951	84.596	1601.4	1673.3	192.09	790.94	1250.7	600.9	161.03	97.886	2047.5
								122.69	77.202	29.666	96.22	87.339	132.95	64.005	41.559	37.277	293.13	56.26	93.056	760.65	268.08	84.255	613.04	80.811	49.684	841.78	174.13	1346.4
								109.88	47.946	45.018	71.841	130.32	36.801	144.29	69.333	40.424	46.053	129.48	351.8	243.39	140.65	179.89	2163.1	46.313	396.62	171.85	38.815	1154.6
								267.07	27.155	76.884	101.33	36.529	132.23	200.13	56.981	34.156	20.578	71.425	56.927	452.97	81.891	90.923	57.843	118.49	32.327	239.13	225.98	74.5
								101.36	130.85	90.4	92.48	181.27	78.406	279.48	27.755	50.059	1036	103.09	49.296	162.61	317.3	55.846	490.66	122.16	123.1	144.28	42.657	38.838
								110.33	27.171	71.078	95.13	41.016	21.037	71.108	48.125	122.9	461.23	381.65	48.789	129.25	153.89	119.11	556	565.96	11.324	87.351	109.86	1496
								55.834	68.627	38.16	61.687	48.735	171.09	219.9	97.609	89.343	68.488	243.85	109.25	387.67	258.31	56.443	113.37	31.548	243.64	772.16	489.01	11.597
								153.93	96.444	56.872	59.099	62.454	172.85	441.63	35.089	37.161	1243.1	110.68	614.04	700.9	725.8	203.18	88.25	312.62	176.52	256.09	25.667	58.851
								117.76	46.312	73.045	58.258	16.351	42.437	58.622	194.84	26.577	41.939	43.813	391.89	570.18	55.424	152.34	54.209	345.93	118.61	137.92	581.3	16.703
								102.05	134.48	55.615	66.299	169.51	42.95	192.15	44.449	51.916	242.41	195.36	157.39	640.32	171.26	233.13	1494.4	15.49	15.755	459.22	684.06	84.914
								61.014	84.252	48.29	46.001	55.16	31.16	102.95	41.561	32.356	82.36	167.06	65.495	136.47	175.89	140.43	112.73	97.352	75.411	1166.7	600.66	1335
								739.73	49.951	70.398	86.421	87.478	149.03	83.902	196.17	37.639	2254	84.577	148.65	817.47	122.28	81.065	794.11	230.56	229.79	106.25	257.5	900.46
								526.87	50.144	44.875	166.87	37.051	72.074	56.063	61.861	240.81	263.33	84.32	230.33	1571	68.476	52.56	557.09	847.39	684.82	376.8	1309.2	1768.5
								94.63	34.03	114.54	163.87	152.18	23.588	181.63	146.2	173.45	54.88	233.71	51.159	324.83	495.21	193.55	1459.2	182.95	123.17	678.91	32.64	492.06
								66.229	53.034	46.968	59.478	37.536	61.862	111.4	49.336	37.879	548.7	131.39	553.34	80.412	72.564	259.78	44.284	-9.0629	75.373	1031.6	713.95	74.314
								31.421	91.066	66.041	77.092	72.578	45.51	174.81	39.732	97.103	60.566	55.408	211.73	112.88	1950.6	318.97	74.785	-3.7588	1027.6	166.13	192.97	85.462
								504.17	29.884	35.202	261.47	80.862	42.724	95.021	39.601	42.846	166.6	76.446	52.906	492.94	130.29	763.63	1489.6	575.22	29.393	156.52	181.59	43.998
								57.558	35.028	111.15	65.411	103.77	49.017	48.638	21.4	30.621	75.175	51.019	100.22	181.4	162.57	439.72	762.57	70.601	398.94	320.43	462.89	89.857
								116.02	46.352	46.384	61.245	53.473	55.151	75.49	81.119	83.769	363.21	127.95	26.686	87.836	65.306	61.189	322.01	215.88	138.42	268.37	47.127	101.12
								64.761	77.999	62.793	36.357	38.461	38.595	137.91	37.557	1689.9	78.212	79.299	48.123	158.03	258.76	72.94	169.54	168.4	1100.2	1267.8	43.497	105.2
								80.478	66.054	59.836	121.95	27.312	29.864	292.4	86.647	227.83	390.72	43.55	75.524	1657.8	524.3	125.25	152.27	636.95	51.192	2544	20.495	73.984
								84.65	23.869	48.315	63.21	52.969	58.047	108.97	153.59	63.183	287.64	72.057	364.01	110.64	372.89	119.63	141.84	671.06	105.61	4150.9	296.51	121.85
								84.934	52.58	53.173	40.351	73.018	64.206	107.06	66.313	117.59	1743.4	56.058	163.84	5372.4	67.596	89.634	70.125	-15.033	174.24	161.73	119.22	53.231
								63.976	20.789	37.485	275.55	33.771	38.867	57.6	117.01	74.409	1236.7	29.211	63.867	318.97	52.838	29.451	119.27	11.605	100.41	123.97	1907.9	182.04
								79.069	35.12	78.14	56.391	23.61	22.476	126.84	154.82	72.781	179.25	104.78	141.86	200.82	295.13	207.6	136.64	-20.146	118.25	2462.8	62.479	50.194
								94.928	241.16	28.131	121.27	58.669	32.76	502.14	187.74	39.243	112.04	30.317	64.314	365.33	117.62	41.163	226.27	3.5113	115.78	145.07	126.38	86.965
								65.595	17.036	43.511	57.796	66.072	28.353	41.813	144.39	39.662	1155.8	168.39	252.46	73.233	110.95	77.657	368.88	64.838	368.52	647.02	208.31	44.19
								165.91	743.28	26.412	341.82	29.316	74.245	84.354	118.28	55.886	929.12	40.831	77.522	215.38	84.347	88.377	103.72	48.621	90.986	625.94	2455	289.68
								65.795	86.113	25.327	126.06	17.141	69.579	93.927	383.09	26.352	91.086	132.37	43.686	306.28	71.212	82.26	60.163	261.43	113.92	180.29	66.221	126.87
								97.321	85.034	75.939	326.92	85.167	51.479	225.61	285.79	64.495	779.95	54.783	110.38	673.61	134.67	349.98	115.9	152.49	1624.4	41.716	97.057	21.531
								255.06	833.08	45.507	50.895	71.939	72.436	99.308	24.495	93.075	823.48	65.851	195.18	91.54	594.28	127.34	763.68	11.792	192.97	3401.2	1958	159.16
								97.612	81.373	211.7	27.228	127.15	25.852	102.5	185.63	311.55	2371.6	80.203	192.72	69.478	289.66	593.32	74.54	67.278	146.4	152.47	222.86	241.41
								96.192	86.387	101.02	32.897	49.491	202.25	36.92	38.282	394.37	585.63	190.4	76.315	59.467	183.01	626.36	492.07	29.698	235.99	208.26	267.88	27.457
								161.52	162.57	102.85	52.949	63.972	71.894	77.709	38.61	59.415	109.8	37.113	56.077	211.15	1343.5	124.77	154.56	9.6483	237.84	244.84	106.93	108.87
								89.216	17.534	25.352	94.199	56.694	54.528	155.31	77.548	57.324	370.24	61.468	111.72	303.84	351.88	26.496	102.13	159.44	521.6	103.27	4107.9	40.656
								125.99	78.583	76.252	51.462	135.82	177.53	67.633	33.579	47.406	160.97	84.917	79.754	397.82	64.24	577.29	104.74	-16.119	112.48	436.76	45.777	81.993
								82.586	53.717	51.965	65.099	31.014	84.484	84.657	55.747	45.025	88.034	116.43	63.415	144.18	381.87	100.32	88.764	75.159	210.86	136.51	34.33	1661.5
								93.832	63.032	16.144	83.103	118.38	45.5	29.926	175.3	47.763	198.2	709.23	44.806	97.653	265.15	54.276	443.95	1296.7	312.6	112.8	413.15	3556.3
								46.141	78.348	37.177	63.113	33.058	116.7	100.54	6.1328	33.083	442.12	171.74	57.727	76.04	1944.8	76.869	163.47	10.859	114.8	224.9	296.28	673.11
								151.66	56.651	50.751	38.02	90.828	77.512	50.392	190.13	58.07	948.64	58.485	286.41	205.45	464.23	39.681	161.97	192.1	537.96	239.72	80.079	76.654
								120.87	78.822	18.511	112.65	113.2	63.472	239.28	297.6	58.606	293.1	43.343	80.105	68.14	58.276	73.707	45.051	63.943	177.37	96.272	452	33.761
								92.804	75.47	145.37	72.275	143.38	87.083	187.23	30.05	332.09	901.53	56.186	162.25	201.8	53.336	1136.7	208.99	94.67	179.52	2679.5	145.37	198
								38.855	107.08	107.9	16.814	84.026	52.734	81.25	40.66	35.367	137.07	298.06	102.12	846.88	250.87	60.993	81.013	534.91	417.64	375.21	1007.6	68.553
								54.317	82.263	19.417	64.629	192.48	36.224	53.531	42.883	116.69	263.71	45.492	70.224	81.12	352.47	66.974	419.32	1245.6	737.63	356.45	162.1	792.97
								174.96	56.487	85.484	122.35	105.42	232.69	31.364	225.84	126.01	219.38	92.223	787.71	119	248.01	914.73	721.4	43.093	379.6	139.93	146.96	817.83
								31.34	95.167	1209.9	88.651	65.759	45.839	197.68	82.766	41.846	843.77	283.04	84.058	81.493	289.94	184.84	321.02	692.13	67.729	3557.4	125.58	39.579
								126.19	30.729	42.869	49.831	107.33	54.627	101.63	94.731	58.673	173.22	76.534	473.24	62.19	297.48	131.66	204.95	902.83	1071.4	1064.7	1627.1	133.21
								86.344	110.53	21.641	140.31	70.556	211.99	70.848	51.76	139.99	66.776	25.608	250.13	1241.6	140.26	181.85	481.25	62.774	60.46	1741.8	75.433	3627.8
								109.67	51.253	37.72	113.2	61.022	59.159	83.581	197.86	24.053	951.88	76.728	57.959	907.34	121.68	53.648	101.87	22.225	107.05	107.48	975.77	106.14
								284	40.761	130.5	69.138	22.801	35.007	62.861	168.41	111.9	77.103	19.916	487.11	1088.8	80.158	117.02	147.37	1306.9	335.45	1046.9	52.439	29.248
								52.541	154.49	53.677	72.712	71.228	64.612	51.173	140.95	42.512	2075.4	265.54	35.134	98.047	374.72	171.14	237.34	8.0528	83.498	757.69	115.22	111.68
								19.311	46.739	166.63	105.38	76.759	54.401	61.796	33.139	219.94	285.74	148.64	85.43	154.45	145.39	605.14	349.01	47.925	1281.6	194.88	1116.9	61.876
								99.951	48.279	25.691	86.481	52.924	65.939	102.33	47.699	25.482	990.01	71.213	77.125	775.86	438.75	275.56	69.986	-9.2566	577.82	271.4	317.17	220.89
								56.716	79.956	38.519	37.34	104.79	25.495	34.552	223.98	68.675	639.29	66.712	189.81	627.39	106.65	49.983	124.14	79.166	330.21	571	409.98	26.14
								194.42	58.518	72.062	52.749	20.709	86.645	70.177	214.87	71.292	115.51	70.908	185.95	130.03	350.93	29.631	412.58	25.139	600.32	1194.8	322.08	1044.7
								82.776	54.159	54.324	228.52	538.65	104.72	130.89	202.6	32.196	182.22	112.96	66.405	471.36	1486.3	169.94	104.83	1432.7	366.2	263.22	885.27	46.337
								108.01	42.479	57.646	68.027	120.67	43.149	86.094	35.178	89.587	149.55	34.648	83.346	188.91	99.548	652.89	80.98	294.66	264.99	104.74	1796	559.51
								45.532	49.972	88.22	93.964	19.99	37.665	63.574	119.72	144.46	109.45	27.488	252.39	350.64	136.12	29.716	67.636	145.63	475.04	4.1692	126.5	4307.2
								92.634	57.393	74.287	176.59	79.566	34.255	374.33	639.22	46.938	854.42	816.46	106.64	206.43	1070.3	122.18	180.99	58.675	259.09	149.48	1327.1	842.19
								144.22	72.116	25.355	98.452	107.49	28.925	89.281	27.151	63.514	260.77	91.629	388.34	135.93	84.206	773.84	154.75	45.345	94.865	149.62	51.486	119.15
								142.01	63.249	53.993	167.97	40.111	43.673	67.479	60.907	32.585	62.009	220.88	112.03	173.23	546.24	132.99	1209.9	27.823	58.231	310.03	226.43	98.953
								101.43	51.37	19.361	70.089	101.42	28.849	109.76	116.55	585.93	82.691	330.53	638.29	106.74	97.983	86.73	141.63	623.72	19.777	923.76	154.99	24.221
								108.86	46.456	91.337	38.693	110.18	50.222	354.27	23.917	142.36	1867.7	31.404	108.46	235	216.62	39.596	3088.2	1281.3	288.34	733.25	51.437	113.54
								316.07	18.684	52.852	70.009	30.706	128.55	100.78	666.1	130.4	133.24	102.61	50.5	114.95	160.62	231.97	1240.9	570.78	301.32	1683.8	924.31	113.06
								77.933	166.59	52.344	102.7	34.564	41.664	64.145	170.35	101.63	302.86	100.94	94.873	624.24	56.137	48.932	727.64	52.538	851.1	910.67	2281.6	69.433
								56.639	70.767	28.097	80.105	47.64	55.497	151.5	134.32	79.02	148.91	142.19	128.96	176.76	295.22	182.05	83.212	7630.5	80.772	117.32	90.987	154.67
								74.171	119.23	97.289	46.808	49.451	165.3	87.55	100.26	179.63	302.84	50.539	32.758	71.613	138.69	119.13	121.75	170.48	239.48	358.21	326.52	148.55
								107.41	156.89	50.134	102.86	44.342	65.655	204.27	120.09	44.923	468.97	132.53	89.956	676.42	297.38	80.667	296.21	106.63	164.97	75.813	41.568	168.42
								72.669	163.59	17.228	37.997	117.29	133.43	162.25	54.827	158.63	3294.3	44.234	18.86	67.44	78.916	230.53	628.34	111.23	37.117	16.496	698.12	36.384
								37.045	62.958	103.91	61.489	111.96	121.04	115.41	56.646	23.042	149.2	47.018	168.47	51.086	1215.3	89.472	395.68	204.21	75.261	129.97	756.84	172.64
								99.921	49.548	22.354	59.546	191.97	91.609	96.296	138.31	20.638	986.4	147.08	168.01	519.25	302.97	94.16	773.02	910.93	56.283	49.875	337.26	79.819
								112.38	107.64	72.949	134.05	31.256	68.54	178.97	149.91	479.06	62.568	112.37	100.98	121.33	107.22	1022.3	640.16	447.66	77.49	155.39	270.36	1488.1
								178.43	100.58	63.443	76.466	93.368	71.01	47.445	147.39	131.82	601.05	24.823	37.427	75.076	412.66	494.26	1858.6	8705.3	397.46	48.358	928.23	123.45
								203.93	27.708	56.71	148.62	19.297	84.998	80.315	57.095	57.023	83.09	104.22	146.29	217.04	294.47	34.525	1069.7	27.207	308.68	670.53	1837.8	648.33
								76.955	76.477	47.76	36.522	78.224	159.2	202.07	109.69	16.929	351.82	173.87	27.836	109.35	913.45	19.059	523.88	459.7	1003.6	1034.1	1107.9	93.328
								95.079	82.163	13.977	69.937	38.687	232.41	186.89	81.493	48.958	768.15	59.61	88.534	110.96	78.473	522.67	1203	145.97	1227.9	136.38	379.47	80.544
								84.741	89.431	17.549	98.749	68	58.325	196.41	92.494	22.436	381.99	63.956	286.1	80.995	610.37	237.1	70.744	1977.3	486.28	81.512	104.28	97.914
								98.751	69.041	56.387	57.526	82.573	18.987	48.393	98.972	40.133	1853.8	151.29	168.21	458.12	95.831	123.58	1892	184.74	383.21	25.304	163.89	561.59
								79.916	611.28	51.342	205.37	20.178	44.155	249.76	48.243	84.412	231.09	128.13	113.35	1037.9	200.14	49.199	195.35	335.33	74.336	99.309	2669.5	136.07
								56.592	135.5	174	298.95	62.49	93.416	107.2	71.025	161.56	141.89	71.661	23.46	248.72	104.9	189.62	194.23	1249.9	1158.8	333.12	478.49	961.95
								69.709	162.62	15.223	265.14	56.516	20.453	109.96	124.29	145.25	377.17	67.93	211.53	393.31	103.74	43.276	1732.3	129.52	165.36	56.157	93.175	442.39
								157.17	28.956	42.531	77.078	51.396	247.04	25.993	58.036	113.16	65.459	37.58	93.92	278.68	70.934	71.387	183.8	157.84	93.271	93.269	664.75	2.0208
								74.258	79.508	77.529	50.458	64.815	42.969	43.585	187.22	304.09	160.44	211.05	141.89	634.98	99.477	72.625	128.82	278.06	54.96	264.98	774.5	238.52
								594.24	29.305	32.048	97.148	120.33	97.252	81.572	343.41	296.64	551.19	83.888	34.224	102.97	135.23	39.418	634.17	1394.7	1168.7	470.87	86.181	370.6
								86.838	30.401	123.51	63.092	59.814	115.99	605.49	75.089	357.98	234.57	17.491	153.67	102.14	317.83	74.838	756.27	1153.5	126.93	150.21	681.14	118.2
								46.222	135.86	144.57	69.495	57.783	16.707	99.532	58.299	93.507	159.99	62.158	140.16	62.034	553.95	55.345	782.55	369.28	334.38	1581.7	464.22	112.71
								105.49	229.3	13.52	119.41	88.195	130.77	64.419	116.38	83.533	329.65	339.37	15.762	123.45	133.94	29.707	1069.8	995.12	786.49	634.12	80.01	259.65
								222.42	156.46	76.941	21.996	70.641	51.434	46.723	49.803	168.52	1918.3	98.319	22.015	499.27	48.525	43.658	162.92	50.217	389.72	805.36	1313.7	245.33
								77.864	345.16	160.37	50.717	139.73	25.796	88.38	298.27	27.013	1172.2	63.538	24.045	116.51	137.24	30.948	422.43	1088.5	111.6	64.119	150.31	116.91
								35.605	286.76	49.664	477.76	38.188	93.771	61.478	152.03	107.09	1388.2	296.41	113.63	304.65	1987.9	1408.9	243.27	101.7	63.438	828.17	64.117	106.7
								204.1	27.919	86.1	50.852	90.682	62.46	98.72	21.34	77.792	94.053	168.92	21.909	1777.9	100.83	123.06	744.76	680.4	55.216	891.2	12.041	91.67
								91.662	184.87	189	88.494	255.69	59.868	35.574	71.494	242.26	147.21	873.42	284.84	713.9	386.68	68.945	89.104	120.29	83.101	685.04	97.155	147.26
								104.71	43.056	13.663	53.919	64.29	47.003	144.03	61.523	200.13	306.7	640.47	84.539	637.69	83.462	36.61	573	1021.5	97.057	1177	315.78	60.181
								155.89	102.66	8.4614	126.36	98.938	12.49	117.33	112.11	170.14	318.34	39.308	128.34	54.653	5409.5	46.694	303.35	2051.4	92.731	146.91	328.29	552.3
								123.8	126.19	93.597	45.967	75.502	100.33	162.7	93.417	265.19	92.431	55.621	91.539	59.264	101.09	49.256	217.28	1993	108.41	198.52	290.68	100.45
								70.537	58.034	37.899	72.238	79.248	31.528	196.86	172.02	217.78	240.86	49.113	192.2	44.715	81.215	128.63	48.502	251.54	63.461	73.87	282.79	587.18
								137.15	315.22	14.34	148.25	61.054	68.425	65.421	111.11	178.29	225.27	31.523	97.144	593.94	92.203	35.817	66.19	358.75	43.618	644.41	194.17	620.71
								122.86	6.0236	13.844	201.07	105.01	107.65	131.42	219.44	59.011	271.33	40.059	281.56	57.123	142.45	130.64	124.08	256.54	58.8	99.766	720.69	234.21
								147.7	64.538	15.842	89.582	130.85	50.27	224.66	30.923	31.561	87.595	345.28	332.87	148.74	110.99	443.32	209.93	242.94	52.502	788.32	468.43	109.85
								32.895	88.515	49.564	45.752	19.528	59.513	130.12	82.38	274.33	75.709	150.52	73.946	492.14	147.67	52.351	529.91	96.446	72.256	236.12	1106.1	105.86
								65.69	97.314	37.771	82.225	172.69	51.434	110.1	35.876	55.927	393.62	60.65	487.93	426.05	1248.3	105.34	88.977	439	45.187	853.92	1319	98.94
								86.021	18.566	28.925	43.983	137.3	144.1	82.356	52.463	132.87	453.83	466.86	29.124	458.02	152.28	56.006	53.981	231.37	589.35	69.542	71.343	121.92
								76.513		21.215	77.044	119.62	77.062	209.17	87.665	139.85	1087.7	522.52	138.39	683.49	92.97	285.81	98.707	97.008	36.696	972.68	410.07	125.48
								123.13		13.725	57.812	54.298	123.68	114.64	3.5472	160.24	71.763	57.334	189.56	114.12	69.682	52.091	695.3	41.073	1033.5	4015	172.63	108.15
								160.15		64.801	32.283	69.528	101.44	133.21	86.464	182.19	1171.1	1150	880.3	496.62	774.51	32.138	853.81	432.24	117.58	46.272	1112	122.71
								113.02		15.346	71.381	72.206	33.558	172.96	86.415	206.16	325.92	33.8	114.91	492.53	208.12	55.346	465.83	814.83	273.31	393.3	854.37	104.19
								105.09		11.75	106.93	48.322	100.07	177.99	113.17	46.026	311.61	50.732	226.76	201.28	152.58	262.62	1617.4	89.645	36.244	69.587	446.1	145.08
								264.48		48.339	93.723	30.185	79.557	127.29	119.86	104.34	904.82	9.4621	323.8	2368.3	86.308	257.75	349.44	62.097	40.654	68.011	1786.6	88.172
								117.49		151.74	214.28	132.53	45.823	157.92	186.35	50.933	1211.1	134.5	625.07	69.998	68.437	58.985	64.238	79.87	108.2	341.8	1405	217.3
								122.85		15.174	67.095	144	34.355	102.46	52.859	164.96	155.99	176.44	136.04	347.97	207.76	498.9	43.872	56.061	78.808	63.362	2379.9	110.12
								117.78		165.67	53.318	96.848	58.006	85.267	41.226	67.53	57.125	29.216	105.48	110.26	302.38	68.977	814.32	707.85	44.634	668.57	612.07	1750.3
								76.342		26.52	53.037	99.125	93.537	561.18	35.874	95.097	219.34	12.744	366.09	520.1	113.44	63.649	297.42	334.91	237.73	275.61	311.11	86.756
								85.453		19.994	75.808	59.926	107.45	134.19	4.2668	112.78	397.31	82.403	37.652	109.59	70.221	438.62	121.21	333.44	32.584	1429	464.53	155.16
								105.33		30.782	111.78	53.714	108.74	80.867	31.26	53.363	1122.7	25.232	148.7	291.88	107.15	38.759	991.32	198.54	236.69	67.669	189.49	229.32
								70.692		17.993	130.23	50.944	41.158	94.47	137.66	52.588	373.21	99.161	292.1	437.77	198.88	959.68	59.619	755.1	217.82	53.909	1444	114.58
								56.511		123.13	60.747	46.262	38.092	207.65	5.4179	128.8	828.15	26.931	138.78	1390.9	123.37	300.14	123.6	2867.3	31.007	134.19	144.88	84.894
								186.23		59.913	59.962	137.32	110.35	125.83	103.93	60.229	303.54	29.339	100.79	143.13	79.104	66.747	689.61	22.814	62.828	223.85	66.117	91.279
								190.28		11.509	147.81	94.056	29.942	68.992	115.33	34.662	302.44	29.594	101.84	138.39	91.084	68.674	1418.6	136.14	26.105	503.43	621.1	94.125
								73.957		19.847	341.54	30.465	70.779	138.11	197.23	108.42	305.57	27.682	133.27	430.33	1842.3	237.38	249.56	1005.1	190.74	584.69	122.28	327.95
								98.629		23.434	129.36	53.806	52.481	73.153	325.07	107.62	225.6	67.636	95.304	1160	141.84	59.223	68.861	159.39	233.57	77.048	268.19	173.86
								122.13		188.73	75.326	275.87	99.104	42.144	146.16	145.66	72.581	139.4	208.13	81.694	86.318	65.866	1424.2	450.28	471.36	32.557	2143.3	94.576
								240.33		47.224	192.68	20.008	111.33	92.256	137.14	66.024	209.63	41.656	100.81	918.72	278.29	56.652	381.74	753.69	591.36	45.815	860.58	93.647
								68.328		70.169	61.434	72.165	68.201	131.38	143.62	129.46	1441.9	37.383	113.11	161.29	928.94	65.708	805.01	578.71	840.73	157.13	1564.1	104.14
								103.73		12.841	77.617	96.95	41.389	117.53	390.53	25.236	136.75	321.13	632.77	99.883	86.679	55.664	550	948.24	381.16	1575.1	127.83	110.99
								69.717		95.017	58.046	69.289	22.321	113.45	217.87	66.626	1113.4	175.41	105.7	136.91	227.14	140.35	33.737	171.46	282.34	117.16	2954.3	182.38
								303.61		59.257	92.844	140.33	53.72	51.239	14.929	154.81	86.389	89.225	612.37	210.64	117.61	27.498	129.21	1882.3	241.41	865.69	1043.3	760.46
								67.345		141.26	144.26	67.986	94.991	142.16	177.35	99.135	512.57	100.01	190.51	118.13	165.1	34.11	93.91	118.65	144.51	89.729	156.79	95.911
								146.84		46.999	113.9	194.92	24.289	212.69	46.831	54.832	125.24	375.62	54.209	1021.3	98.025	55.396	201.29	25.275	63.218	53.877	208.71	469.84
								71.73		334.1	96.369	40.62	41.242	145.66	82.597	57.006	979.33	29.904	1000.9	342.85	556.11	530.49	555.49	120.64	1032	338.13	218.47	711.63
								130.2		107.55	82.918	56.743	74.822	270.9	736.01	79.543	265.04	73.613	206.28	125.44	183.49	780.47	65.229	390.99	691.39	49.371	490.46	83.16
								58.371		84.767	182.92	69.115	113.26	960.91	399.96	78.924	983.66	416.46	31.325	192.06	52.962	1352.8	450.62	109.05	811.6	840.05	312.1	91.266
								47.026		38.94	33.561	26.063	28.199	481.57	81.006	126.79	222.66	38.33	220.99	247.46	86.219	81.393	22.113	360.8	86.637	1590.8	59.605	203.04
								146.6		64.633	186.92	73.291	31.323	58.423	64.212	65.537	167.08	17.817	892.62	154.44	55.969	72.338	284.49	127.77	60.612	59.064	452.57	431.24
								109.08		61.59	91.631	29.779	90.715	84.349	20.601	87.466	46.79	27.192	698.61	2587.7	225.81	152.52	81.195	232.4	1382.1	738.76	512.84	105.7
								126.58		144.34	170.2	19.398	69.199	35.376	35.858	154.08	180.1	209.63	78.23	352.85	259.89	62.83	37.873	373.76	103.87	1654.5	219.54	103.4
								55.992		13.529	55.398	40.7	69.622	78.535	130.98	85.203	69.166	619.97	58.691	847.3	1362.9	194	91.551	100.22	33.399	59.06	266.98	1395.3
								94.503		117.41	77.091	36.422	75.178	297.87	34.763	72.619	207.78	53.314	259.93	140.25	62.627	28.384	276.5	121.94	318.39	576.31	2834.2	276.32
								94.823		77.919	94.992	45.751	105.19	67.12	26.592	52.275	805.41	23.186	62.127	70.868	66.939	721.17	799.16	1400.8	38.293	724.69	674.87	686.92
								130.38		107	43.703	50.699	38.678	60.728	14.638	112.59	40.73	183.77	47.992	65.746	172.42	38.533	299	306.37	432.7	524.47	766.76	100.44
								103.14		92.792	176.06	69.432	26.838	378.94	50.982	88.374	511.52	19.513	31.445	104.34	89.553	734.21	69.047	124.97	739.69	573.97	1920	282.54
								56.294		123.36	72.736	42.152	46.755	118.96	83.464	55.134	50.226	204.74	509.61	1062.5	126.18	47.973	154.31	60.049	128.8	460.46	418.35	1810.5
								75.399		51.507	58.741	58.988	38.692	68.025	99.758	100.78	153.03	30.923	112.72	1698.6	217.06	38.567	40.315	105.42	821.78	80.055	329.06	838.85
								95.987		65.332	120.05	40.056	118.09	56.469	318.77	111.45	98.969	143.58	43.525	139.52	90.154	83.317	37.946	2031.4	336.28	48.685	1034.4	74.225
								77.43		49.95	69.405	58.717	79.12	146.27	52.985	53.82	67.527	37.708	164.61	163.2	441.05	127.32	1264.7	1393.5	756.57	53.925	310.6	59.399
								236.72		96.42	118.93	21.813	275.22	104.14	13.88	76.61	62.62	201.44	95.909	137	396.78	37.7	803	137.85	830.4	39.739	666.99	393.23
								144.43		138.01	34.38	21.751	88.97	118.85	11.545	121.31	125.27	539.02	77.795	115.56	1030.7	57.781	36.866	83.615	1355.4	55.159	1320	265.89
								80.242		116.66	58.015	45.499	49.465	204.76	63.134	16.225	72.467	175.9	120.69	115.95	46.151	181.36	703.78	206.54	524.81	47.582	773.42	1206.5
								97.856		255.17	70.936	36.041	82.771	74.762	15.213	39.29	186.72	270.52	55.807	418.78	809.68	150.23	675.48	46.679	327.65	466.94	426.37	287.16
								51.363		130.73	121.74	32.815	56.885	601.21	29.801	36.972	245.87	239.43	109.64	218.93	818.4	65.065	477.46	1309.5	202.76	129.69	1135.2	213.31
								94.038		160.25	149.03	180.88	218.59	172.16	371.92	82.245	120.73	1231.1	84.244	59.334	124.36	51.626	1283.6	234.31	52.733	39.205	1584.2	412.5
								103.48		226.67	61.582	50.617	28.676	78.268	44.33	138.9	82.133	184.54	87.448	948.26	665.03	597.15	54.801	34.658	460.96	76.576	34.687	712.36
								100.83		81.892	39.351	30.168	226.7	153.01	48.95	101.69	158.52	92.159	56.509	80.109	300.2	2599.5	949.42	76.209	140.01	232.05	200.65	124.6
								58.33		116.36	78.828	37.069	50.794	122.72	11.044	110.27	665.32	201.73	29.299	173.47	258.47	962.36	5293.2	283.83	1490	2731	611.67	88.217
								107.57		200.94	51.256	32.896	54.957	151.68	39.446	66.427	60.879	108.79	401.78	136.43	204.8	34.513	51.377	96.243	414.33	106.38	1038.8	118.53
								57.438		109.04	225.45	66.732	27.467	123.13	13.04	21.622	166.21	135.8	11.988	413.86	299.14	240.73	29.178	89.296	635.9	925.03	39.819	543.65
								83.524		42.109	107.1	182.74	32.855	132.34	17.768	41.218	840.77	105.31	44.993	64.665	105.04	34.39	2318.1	904.9	141.14	74.851	1938	35.682
								119.46		35.977	80.416	26.052	224.27	1429.3	52.309	180.99	544.78	52.365	43.599	132.05	193.99	214.37	205.23	61.234	1286.3	38.647	235.96	1717.7
								87.361		179.69	61.729	55.648	87.267	80.273	1103.4	38.177	1974.8	1777.9	77.562	866.86	398.88	236.98	896.87	261	987.85	36.668	945.48	214.09
								128.93		91.69	121.46	137.66	43.018	80.749	94.032	19.108	28.715	202.59	112.63	224.14	67.795	127.31	106.67	123.49	194.43	1701.7	98.847	819.46
								162.14		80.772	51.716	80.868	50.186	91.458	9.4125	93.337	45.693	111.69	58.555	127.85	163.01	71.364	54.763	539.46	106.61	45.661	1256	189.64
								124.08		89.56	210.25	28.492	83.045	645.07	30.746	151.76	85.18	42.372	24.781	992	581.29	109.52	504.31	223.67	98.231	162.57	27.36	80.707
								43.093		65.968	75.152	35.026	185.02	66.131	56.983	50.856	161.36	128.31	295.98	318.7	583.02	81.41	55.035	104.47	960.56	599.22	679.26	157.5
								80.878		95.317	69.965	24.22	126.24	74.938	16.428	70.225	90.984	1758.7	164.99	90.683	255.38	1486.9	52.76	70.412	1379.8	33.806	783.27	108.55
								63.914		188.16	127.16	45.572	126.06	476.34	105.11	181.59	111.87	69.559	46.07	160.86	38.714	51.897	1210.3	114.91	922.83	150.6	184.99	87.941
								65.618		78.038	110.32	103.16	25.772	37.743	48.144	49.069	67.007	260.13	182.47	820.66	79.702	38.779	86.391	250.19	158.09	74.627	317.57	52.602
								99.944		90.143	56.755	33.662	94.662	108.44	8.114	173.29	659.12	191.05	180.58	76.822	698.79	2885	174.05	75.864	736.88	839.59	31.559	49.545
								688.39		121.68	57.171	36.749	59.207	31.617	54.169	146.66	63.331	74.638	123.74	240.21	354.32	67.012	692.44	110.19	614.13	220.54	800.93	24.914
								1620.6		56.966	97.804	32.352	39.872	35.981	16.726	12.396	129.74	114.93	40.674	441.67	68.496	118.47	60.296	882.55	676.76	58.336	237.96	90.75
								210.71		85.05	1079.1	28.144	26.231	54.519	66.539	146.45	270.51	42.162	183.22	60.069	1103	21.31	2043.5	55.8	755.51	67.413	1695.9	50.966
								74.033		55.643	115.86	50.967	124.98	117.05	33.106	72.934	78.685	114.4	400.03	146.42	1226.6	73.035	61.31	525.05	78.718	64.893	102.5	866.68
								199		172.06	211.55	14.549	73.989	97.509	52.253	181.93	1368.3	145.27	315.12	513.37	99.461	50.493	89.63	111.32	184.41	3880.3	222.4	380.41
								145.67		43.659	167.63	213.62	120.58	130.24	372.07	62.821	116.66	129.43	66.996	270.5	1398.1	2112.1	38.681	208.73	66.096	304.81	841.37	103.35
								58.473		238.99	215.96	46.302	47.432	80.366	96.511	65.359	716.6	138.92	39.415	291.59	65.342	45.136	25.048	324.66	644.37	419.13	186.16	238.67
								55.145		61.899	80.757	27.236	77.358	31.598	8.9413	190	125.14	112.95	32.234	80.745		303.48	912.02	463.65	44.587	61.828	1056.9	111.65
								23.523		81.581	42.423	47.628	36.01	382.24	119.77	51.169	563.7	323.94	204.16	1238.1		132.87	9.8864	1487.6	71.062	109.98	26.777	107.91
								206.68		113.92	29.311	171.47	42.046	32.349	254.91	60.227	235.71	551.36	101.55	308.83		111.82	59.127	54.064	700.18	54.364	320.1	34.18
								90.938		48.616	108.46	60.87	30.625	79.678	91.049	217.97	88.093	163.15	84.798	90.647		35.676	544.84	1011	131.84	124.98	305.34	496.26
								74.416		104.06	55.468	40.548	115.6	235.85	133.18	75.437	806.88	266.87	82.003	2189.8		109.11	2707.9	118.63	478.17	36.418	1076.4	1162.9
								168.69		167.8	27.457	57.785	63.187	31.159	50.582	92.25	1896.7	70.205	106	84.886		37.881	2273.2	103.88	52.49	239.84	720.1	125.03
								157.21		198.9	227.59	52.559	147.37	189.82	82.914	11.485	562.55	117.19	39.498	119		82.131	162.94	91.04	767.69	144.83	630.67	80.168
								107.64		53.602	215.81	154.68	182.07	107.99	40.273	54.18	908.96	308.51	335.58	143.67		76.779	65.39	76.665	1254.4	3501.4	299.11	22.648
								115.37		96.289	133.02	97.838	91.978	310.67	35.11	64.271	264.64	74.229	353.18	54.584		52.506	49.567	436.67	242.55	36.447	150.67	1294.6
								182.02		80.184	62.54	107.89	45.923	84.498	48.398	77.035	137.5	66.858	262.85	94.602		41.128	18.416	106.52	104.74	40.218	661.74	65.482
								316.95		190.79	38.957	125.99	126.96	343.58	38.357	90.59	348.98	335.29	121.49	151.11		64.031	465.9	1111.7	64.31	561.25	544.03	205.71
								137.14		59.229	79.229	45.508	144.87	200.09	343.4	101.45	379.16	826.43	1754.3	115.34		23.76	130.64	65.849	53.621	729.12	262.3	1284
								160.95		65.583	223.2	128.7	42.437	89.007	614.32	75.958	545.36	294.25	166.76	58.608		108.97	522.03	90.223	101.2	254.05	197.89	86.913
								80.058		151.94	36.865	121.57	8.221	104.2	85.535	55.196	55.223	140.03	52.75	101.24		30.36	141.89	853.24	1348.5	1574.7	2270.8	1428.7
								124.53		107.07	93.693	112.04	241.21	133.01	86.477	128.15	467.57	108.82	915.13	67.261		97.753	12.67	83.972	128.52	302.43	606.78	62.507
								152.11		53.831	307.08	22.182	192.82	85.083	163.2	7.9908	179.13	522.22	80.049	791.78		111.42	90.624	112.37	633.93	1992.4	798.45	516.34
								110		142.51	37.548	55.374	14.584	87.68	51.048	61.209	571.02	113.1	229.36	279.73		28.859	9.7028	1253.3	188.91	371.63	310.8	66.447
								162.97		68.341	70.006	140.39	150.22	225.82	300.78	80.563	163.96	356.69	343.29	80.461		281.19	1697.1	3307.7	142.67	1192.4	1130	1103.4
								126.02		125.63	87.267	95.529	125.11	97.52	55.583	105.53	57.795	182.2	234.43	60.757		27.019	164.46	1074.2	694.96	55.069	1147.4	56.95
								205.17		175.26	94.143	113.84	22.154	136.48	139.08	129.26	123.52	108.47	89.312	201.44		55.504	136.99	252.45	32.305	800.58	1210.7	524.06
								104.48		81.123	63.205	105.52	237.84	86.002	32.518	142.87	548.5	149.11	105.79	77.838		28.498	3552.5	58.096	1610.5	89.149	1025.6	29.321
								36.704		82.276	255.86	55.469	12.122	81.907	104.1	83.821	54.107	144.2	182.09	926.83		62.807	623.72	228.05	89.976	155.98	563.17	151.36
								171.61		141.39	35.635	74.306	163.09	80.614	90.216	68.806	454.14	124.66	91.725	73.953		88.338	263.82	1344.7	1737.9	694.75	887.95	531.26
								76.111		60.965	37.892	71.979	76.063	149.01	117.92	59.731	85.823	278.47	358.83	358.3		97.93	115.37	55.362	341.54	436.29	566.84	81.472
								124.77		59.064	62.223	98.401	104.11	144.16	94.545	27.911	542.78	109.87	57.976	106.16		109.59	342.96	104.79	67.237	51.8	1126.4	360.92
								80.783		90.952	125.32	91.708	106.7	192.87	23.518	34.573	420.13	88.945	130.56	200.04		65.021	59	531.79	65.779	134.99	1279.8	224.96
								154.68		62.614	117.64	87.326	156.37	70.597	141.57	25.125	682.93	99.659	279.57	39.127		30.928	2039.5	62.939	109.99	203.94	274.03	72.207
								94.377		79.177	62.086	43.31	9.0688	167.44	40.879	89.256	146.99	64.527	87.371	336.82		32.984	563.44	1033.7	151.74	198.48	604.59	114.31
								89.86		242.67	94.894	46.067	26.897	30.838	643.15	199.21	295.18	73.105	130.04	198.1		42.262	183.11	75.309	90.331	1044.1	223.96	454.55
								114.36		87.227	124.64	66.786	168.6	70.026	53.556	62.025	106.01	147.3	104.59	336.4		454.84	23.469	231.84	76.03	79.397	189.09	312.29
								112.4		145.94	36.982	68.266	87.703	109.89	93.576	126.96	981.36	56.474	95.839	709.54		254.76	28.737	161.51	1193.5	174.18	254.35	131.44
								145.32		62.245	143.91	128.97	23.893	90.027	36.944	46.403	69.76	75.563	235.97	334.43		29.179	341.23	54.513	34.967	860.49	1262.3	138.53
								139.65		77.49	91.84	136.23	200.21	145.26	169.83	109.06	114.95	160.15	340.12	232.77		-9.172	172.89	45.567	470.59	144.69	405.76	350.03
								160.62		166.65	68.463	99.877	48.26	131.88	51.613	146.66	887.48	53.318	130.62	58.92		229.34	168.31	600.83	88.057	75.328	78.832	194.15
								128.81		44.856	67.729	38.393	294.23	42.725	39.057	174.33	62.141	97.557	331.43	283.34		28.255	31.58	1476.5	80.538	53.296	1190.2	195.4
								85.57		100.63	220.36	272.36	38.576	110.23	53.332	52.639	120.5	529.75	120.77	169.47		108.05	125.59	10.009	96.223	30.861	343.29	162.26
								231.7		88.374	69.917	96.443	59.319	89.897	90.192	100.31	247.47	312.07	56.087	442.27		67.372	118.88	726.03	46.776	80.171	398.2	207.74
								44.54		45.965	49.846	51.231	108.99	84.501	292.41	47.276	109.98	501.97	82.848	53.626		156.87	1328.3	48.945	127.31	116.05	3279.6	97.691
								147.99		57.354	54.206	22.926	66.847	62.464	305.74	103.19	2426.6	379.29	44.008	146.79		164.36	854.26	157.96	608.82	199.51	51.229	132.03
								52.854		88.174	53.532	29.06	54.295	147.31	80.652	91.337	225.05	95.65	349.97	370.86		191.46	744.38	848.79	109.28	82.323	351.11	91.353
								77.377		54.081	78.956	204.25	65.965	132.84	551.13	342.45	106.99	147.55	72.787	95.152		1184.3	42.211	71.794	93.825	1558.1	2397.7	268.54
								120.44		54.842	43.137	11.308	108.91	27.458	87.925	85.084	248.97	149.79	181.24	378.64		46.724	2962.7	372.42	85.041	55.495	331.76	120.71
								107.93		126.12	47.848	18.227	38.009	150.55	81.82	112.52	278.42	555.69	2552.8	507.45		7.3291	127.16	461.63	82.439	70.844	227.75	1008.4
								129.27		98.296	149.37	39.8	57.802	59.568	70.579	36.086	159.99	677.53	54.688	412.65		17.186	58.959	232.19	193.17	157.87	150.92	507.97
								38.685		40.712	164.17	55.158	21.416	107.99	76.121	112.82	95.538	212.45	78.484	224.35		29.556	97.224	13.818	114.12	48.608	108.97	571
								41.708		50.652	136.28	97.605	61.276	37.403	94.051	78.286	722.65	50.542	215.81	210.56		89.78	1314	471.85	583.4	47.744	306.45	151.95
								73.516		54.543	145.12	59.781	21.01	48.815	76.474	70.431	564.2	58.398	81.91	156.36		90.343	15.212	13.755	47.5	1275.2	41.555	317.68
								54.98		92.901	63.188	54.646	67.538	150.88	230.77	143.94	39.133	135.9	631.33	66.04		74.099	66.765	220.98	84.057	504.54	244.01	66.639
								81.815		62.897	64.838	89.223	82.275	116.57	422.21	91.3	1583.8	198.03	206.19	100.08		282.69	236.1	150.88	207.57	227.04	547.35	84.104
								99.602		152.38	147.18	31.784	65.37	49.413	66.8	118.06	436.1	247.17	125.32	133.41		158.46	43.756	18.896	58.992	141.01	111.71	158.72
								151.22		148.15	230.88	69.971	105.65	361.7	230.84	56.915	313.78	119.79	104.18	75.98		77.081	64.734	64.898	93.077	53.797	88.163	42.772
								114.78		211.32	129.65	92.359	21.38	113.38	150.23	34.933	157.49	123.53	83.496	85.386		600.48	63.591	105.47	143.78	241.83	47.74	74.958
								111.01		125.33	124.03	151.81	40.132	67.606	76.545	83.009	286.04		42.937	156.63		-0.036368	158.64	22.674	80.395	50.272	51.318	92.943
								76.348		55.357	432.14	71.937	43.384	65.731	96.525	137.83	1300.4		690.77	66.671		13.851	1503.6	362.21	239.88	627.28	210.73	50.358
								91.465		69.344	129.1	60.975	53.796	57.905	293.98	36.487	589.19		283.92	126.78		-10.296	246.19	40.875	177.33	317.35	270.11	122.13
								81.903		56.254	175.8	90.179	59.8	49.662	68.841	154.41	133.09		110.33	2372.6		5.7643	206.3	54.681	413.12	269.62	84.195	173.25
								64.133		75.652	76.487	143.97	30.641	132.11	358.5	62.944	63.357		85.462	103.88		53.828	193.69	21.326	36.437	499.7	547.31	269.32
								61.562		173.74	70.717	149.13	62.767	78.204	194.68	42.897	66.311		63.398	1531.6		270.24	1539.2	513.28	77.889	1075.9	85.015	368.01
								119.78		256.76	76.449	60.774	36.265	46.834	59.046	99.872	100.82		160.52	116.61		145.12	235.09	232.47	638.39	109.3	264.21	376.87
								277.08		105.05	116.42	92.699	26.392	77.527	145.95	69.345	227.27		69.792	755.41		37.688	77.292	145.87	35.427	123.84	77.18	94.614
								52.88		70.71	109.1	136.01	49.312	132	281.56	114.6	107.96		524.58	506.78		6.5637	1175.2	115.91	140.11	770.05	585.74	62.526
								54.122		102.23	78.985	83.944	35.956	195.5	280.94	137.14	463.12		75.637	1690.9		121.2	1061.7	1157.5	260.75	248.67	475.17	86.003
								54.24		59.827	75.208	203.38	53.045	231.28	73.463	105.95	212.6		549.09	131.93		0.66339	465.27	223.37	328.31	34.881	440.47	110.67
								80.952		67.987	86.228	137.07	34.727	74.81	124.04	74.027	411.22		130.98	326.53		-7.1747	24.88	44.514	485.4	184.65	347.12	121.31
								59.92		213.67	62.68	70.116	101.21	93.005	33.026	109.2	876.12		203.97	69.905		11.336	566.7	48.819	84.88	82.237	291.51	750.55
								71.735		126.25	58.105	64.842	50.166	100.99	72.756	56.043	824.06		688.96	206		104.21	419.13	21.87	276.35	246.69	58.208	83.058
								68.455		26.418	209.5	58.579	69.378	55.065	52.974	4.7262	791.17		118.16	92.817		806.12	76.477	1034.8	103.05	178.06	62.472	100.73
								143.81		103.45	605.96	65.68	88.668	148.72	146.79	50.038	143.84		40.439	787.94		3.3779	71.487	266.03	92.818	45.305	121.11	944.03
								47.448		61.199	52.683	38.259	37.886	55.215	73.694	39.638	348.38		75.691	578.56		11.305	558.25	32.244	53.329	739.01	91.074	349.07
								78.546		194.1	58.688	29.554	53.581	171.01	111.64	17.563	1470		746.17	156.81		22.888	48.147	24.542	73.741	269.42	614.38	136.5
								24.379		90.394	57.233	37.229	123.58	251.61	188.18	1073.2	113.92		241.21	489.13		-2.2482	2237.7	55.86	65.579	738.19	124.65	67.495
								86.16		171.73	51.693	157.59	29.521	44.973	111.65	61.98	93.105		89.891	131.7		27.1	740.61	1023.4	52.598	317.81	208.81	482.43
								83.569		132.23	78.99	63.871	65.93	155.66	100.39	168.38	570.07		85.084	186.13		-0.22031	32.316	1325.6	137.65	1231.4	136.02	62.391
								29.3		94.182	92.047	71.047	74.647	61.12	141.22	32.296	497.15		75.999	500.17		1809.4	31.925	148.99	126.36	908.14	572.71	86.827
								135.27		76.336	131.51	82.259	71.501	127.99	75.474	33.768	800.61		84.975	82.317		48.753	24.762	46.147	290.79	24.363	361.83	898.37
								154.19		158.66	70.196	27.649	87.57	118.98	36.03	372.46	959.08		61.892	101.81		76.233	97.18	60.904	108.86	498.03	239.12	213.73
								170.76		203.71	90.326	112.69	83.532	59.618	440.99	12.912	70.989		80.09	38.658		-0.067237	64.729	43.84	1747.1	122.24	99.59	52.167
								83.742		53.268	120.94	244.12	76.224	99.169	131.72	147.99	142.94		556.63	166.74		10.559	31.457	135.47	51.344	92.754	59.203	257.95
								58.928		256.9	555.48	54.094	29.088	106.96	194.33	92.396	967.52		99.947	49.589		18.659	28.227	573.46	87.765	39.507	103.97	93.272
								79.758		139.48	129.34	91.747	31.094	88.241	52.748	310.85	1563.2		58.167	103.62		98.041	74.52	55.347	263.1	296.21	176.54	129.14
								75.52		98.347	186.82	53.752	55.199	31.363	354.89	527.37	512.53		97.619	34.739		57.558	90.514	524.69	955.74	61.075	2123.7	41.158
								103.21		124.02	87.03	42.938	72.741	48.31	382.79	125.7	670.17		54.998	437.69		288.64	50.69	1118.5	364.16	187.74	143.44	639.65
								68.104		46.686	67.275	34.388	34.836	70.271	72.083	168.61	828.49		52.364	501.32		4.7994	66.483	274.31	81.785	315.36	44.159	72.798
								71.244		33.603	204.87	107.82	69.151	97.762	445.14	173.89	1229.7		18.479	136.48		47.369	49.606	157.18	74.454	1283.1	155.58	76.665
								54.794		99.106	69.675	62.109	69.407	88.102	95.323	87.513	150.86		92.024	265.34		103.87	27.098	25.07	146.88	73.396	14.042	72.066
								50.774		15.634	72.22	141	53.051	137.32	98.097	311.23	1124.6		141.56	31.677		22.884	140.34	47.108	55.865	46.37	350.2	260.01
								66.304		59.125	36.859	108.65	70.602	1177.9	245.8	155.58	1022.4		109.57	93.642		34.209	136.53	116.46	235.01	51.379	90.313	80.027
								113.74		47.176	44.399	27.584	31.084	121.56	114.99	106.04	103.72		28.218	603.82		82.655	10.524	33.553	91.666	245.87	2060.7	700.55
								84.569		114.42	62.863	55.281	69.097	170.29	73.539	243.75	71.281		73.421	236.28		81.626	411.66	53.046	49.97	150.81	350.19	491.24
								131.84		87.548	86.706	75.277	41.292	40.275	62.665	155.58	72.131		186.2	196.97		12.023	13.761	269.24	592.65	65.89	65.415	877.52
								55.98		87.708	50.711	104.57	60.875	159.78	160.52	132.56	1561.7		209.15	98.349		377.26	48.307	54.079	103.67	857.64	10.758	99.051
								135.28		29.664	251.93	38.206	17.957	151.58	204.73	62.126	108.86		74.183	106.19		69.538	354.19	1372.7	100.24	989.16	447.55	868.63
								171.42		41.015	59.687	167.22	73.167	362.81	104.45	62.142	67.258		288.34	33.249		82.731	8.0685	1903.8	183.42	128.68	16.646	63.985
								59.717		62.311	57.826	153.11	79.911	146.45	129.95	122.81	215.34		13.448	74.678		12.412	45.04	50.198	80.69	307.73	28.737	107.8
								73.889		67.942	116.79	215.34	25.635	241.16	178.2	87.533	439.22		100.29	42.038		-20.759	214.39	128.91	913.49	130.31	23.276	449.75
								95.128		113.93	130.43	64.847	35.177	44.406	104.12	36.507	269.27		98.907	128.26		-16.012	45.382	256.59	1000	874.9	56.165	141.76
								172.71		49.766	135.42	204.34	107.52	116.34	144.85	64.776	65.546		89.86	103.72		347.32	336.42	74.912	149.92	169.63	1460.4	479.88
								50.578		35.581	158.55	186.57	61.325	91.668	96.219	92.706	582.95		442	905		98.9	62.297	75.315	529.83	672.08	45.401	810.46
								62.579		129.53	102.39	67.122	83.749	46.874	146.27	113.52	496.3		88.123	304.13		104.22	475.54	1257.1	71.678	79.624	1907.3	40.103
								115.43		46.907	62.14	149.95	73.216	42.194	77.131	23.158	1432.3		61.23	282.34		71.67	157.46	88.994	69.053	379.48	252.24	408.08
								71.249		50.31	50.513	224.17	225.29	76.367	1914.6	26.868	1281.7		144.31	1199.6		112.13	70.019	93.918	57.43	303.3	114.76	123.4
								77.986		56.868	79.457	68.983	115.87	63.037	91.456	76.881	202.8		51.333	49.759		24.561	54.414	69.061	374.36	134.52	331.44	848.47
								50.937		51.585	146.09	97.41	2628.2	188.52	128.24	213.92	134.75		103.44	139.94		489.74	129.33	98.904	139.85	288.77	74.05	1961.6
								98.369		16.336	29.194	15.493	120.65	46.804	116.39	56.047	883.78		115.07	68.574		119.05	321.93	63.644	147.34	758.1	27.277	240
								63.425		80.065	95.557	43.759	136.69	45.555	55.28	157.11	175.86		72.132	54.439		300.66	168.95	283.75	55.353	65.655	66.021	57.077
								55.543		47.527	49.367	151.43	123.4	30.646	32.991	123.02	2590.8		235.11	99.503		6.2721	291.88	73.407	298.89	262.58	335.18	113.48
								104.25		61.17	133.69	337.82	50.676	45.302	151.73	19.842	87.728		73.142	224.3		69.128	25.639	746.95	76.953	71.071	374.8	609.42
								48.522		47.45	109.09	88.332	60.946	48.159	94.386	52.27	1030.8		73.203	149.39		190.29	144.05	67.839	265.86	70.388	1863.5	282.66
								173.51		175.36	65.123	87.783	32.39	58.107	91.701	30.805	1362.5		86.024	94.291		17.025	150.3	97.522	1013.1	76.833	72.962	72.005
								86.886		85.504	120.9	121.07	72.804	31.01	112.29	155.28	142.23		24.334	1879.7		317.85	270.17	181.56	37.514	42.78	353.32	429.57
								189.65		41.728	104.47	155.17	118.21	26.964	67.854	8.2581	494.43		251.69	1408.1		74.139	10.075	2794.2	1012.4	193.68	138.43	334.44
								102.74		51.887	105.81	70.083	71.077	51.005	99.094	194.28	177.51		1648.5	49.29		221.52	976.79	103.17	116.42	58.072	37.934	573.21
								121.22		86.706	70.466	160.57	102.65	224.24	22.441	206.61	162.22		33.72	136.93		341.7	126.45	34.023	68.275	290.98	119.06	153.23
								241.61		123.55	113.3	16.212	81.584	36.312	129.72	41.189	130.15		66.742	83.558		2225.7	1437.6	49.648	116.58	117.34	83.767	1115.4
								90.412		96.057	64.617	21.865	156.53	71.825	65.52	14.711	650.14		12.449	214.43		-8.0114	758.13	91.367	107.38	296.67	188.08	33.903
								103.73		69.131	71.089	40.506	45.415	202.34	39.618	96.995	320.38		60.161	207.35		270.2	35.137	66.755	234.16	440.82	595	1061.4
								66.448		112.95	116	107.34	72.181	296.91	52.712	166.39	1622.8		93.751	123.32		52.329	107.86	54.936	670.58	81.435	144.86	728.26
								96.897		26.706	94.206	125.19	23.604	49.187	53.824	21.694	335.27		67.543	623.23		1.5959	72.376	98.274	150.09	642.51	104.11	41.104
								86.505		38.11	34.893	104.59	181.87	66.149	66.494	70.066	97.469		75.995	120.04		54.606	42.941	128.06	500.32	156.48	103.87	31.015
								113.72		100.87	32.931	42.978	34.487	39.229	88.708	15.681	90.414		324.28	1211		176.56	38.594	66.9	516.57	56.802	24.967	1073.7
								166.02		45.076	103.81	79.051	49.592	32.269	97.158	107.87	601.89		78.651	1008		2538.2	199.75	4191.6	384.14	179.34	415.92	161.9
								212.14		45.991	22.413	152.39	55.459	349.82	47.315	50.284	189.1		151.43	219.88		246.39	24.145	58.822	59.678	79.881	77.19	63.077
								28.559		46.979	81.776	65.399	52.599	167.98	77.975	17.855	531.78		414.03	1101.2		4.6426	424.95	698.86	101.85	79.131	248.71	59.127
								75.276		103.19	91.891	80.483	43.248	46.463	149.58	99.065	403.33		124.4	140.8		63.158	21.702	85.03	94.79	160.52	30.239	796.44
								64.954		98.233	81.533	89.798	84.067	80.959	80.944	30.163	287.22		517.53	818.57		181.81	30.366	82.483	476.14	411.29	3955.5	1517
								121.39		131.8	70.389	71.888	180.06	44.826	38.507	101.47	1923.3		695.03	107.45		6.5353	67.393	238.42	1504.7	165.5	2313.4	302.99
								179.84		29.633	35.655	62.366	58.308	76.557	55.416	126.52	166.13		66.265	1008.5		793.4	190.45	191.38	606.51	274.21	1032.5	363.09
								26.34		63.817	78.971	67.754	114.41	41.696	52.977	56.703	385.44		169.32	180.07		172.79	50.649	880.8	43.765	94.611	44.084	939.06
								30.086		157.18	95.968	67.685	85.029	45.977	89.219	50.077	84.666		87.186	178.65		2921.6	86.474	127.98	148.33	135.59	57.104	748.41
								129.77		64.596	121.13	301.02	41.265	46.217	289.68	73.244	73.211		34.565	1131		82.335	96.972	134.04	84.538	687.91	226.73	1023.9
								281.57		47.956	87.25	179.82	46.284	98.101	21.373	54.241	795.9		323.26	134.1		15.102	30.515	250.52	782.51	434.88	355.31	528.65
								139.86		40.873	55.936	121.85	65.848	53.223	126.25	87.028	283.03		1035.7	77.482		249.29	84.528	97.349	143.3	181.6	28.146	582.44
								110.34		79.52	44.938	275.96	47.651	44.138	43.296	211.37	241.25		35.691	242.78		144.51	31.411	555.41	136.06	2464	94.439	463.87
								72.965		59.009	329.66	78.839	48.393	165.91	18.566	140.86	108.89		523.65	122.69		349.25	578.41	59.48	66.67	95.487	402.47	518.06
								98.82		15.511	265.24	35.579	137.81	342.14	21.797	111.24	152.98		135.75	168.17		-8.4271	35.118	1084.6	85.991	993.91	15.9	393.63
								124.82		21.517	211.27	720.82	81.429	39.431	54.395	25.687	300.63		112.36	71.686		301.09	479.61	2128.6	339.63	813.14		35.932
								60.498		288.37	38.43	82.787	342.59	111.46	33.397	-2.7117	137.67		76.853	65.711		1284.2	242.89	1316.1	42.353	50.951		525.07
								43.934		74.003	67.036	70.761	45.473	128.49	63.091	16.622	120.81		119.26	255.91		89.473	1146.5	1602.1	346.89	597.14		48.994
								183.52		62.673	195.43	95.016	36.564	129.96	45.817	59.83	127.88		1381	65.827		164.8	128.33	942.98	61.007	62.637		175.08
								165.69		125.22	68.612	43.769	62.348	92.22	25.467	118.95	95.293		123.3	980.85		49.458	26.431	551.9	108.54	107.21		622.99
								86.346		20.326	44.463	79.905	64.473	42.262	51.494	103.24	316.22		159.64	98.931		68.356	26.54	1116	56.372	74.843		97.639
								114.34		42.928	109.64	218.23	44.252	105.79	96.243	622.44	121.76		311.59	264.26		218.47	65.167	20.196	199.97	628.52		470.5
								184.35		89.253	49.788	62.91	57.135	207.5	203.73	71.843	76.385		42.254	130.46		67.165	254.54	1275.5	1800.8	159.39		141.67
								329.41		42.126	54.237	95.597	65.644	38.374	77.875	38.463	57.287		93.655	139.81		98.79	342.02	148.89	106.2	194.46		593.09
								150.51		212.83	47.935	189.58	111.62	47.164	60.438	24.525	934.22		38.215	123.02		164.45	33.09	82.532	421.99	192.62		425.02
								95.88		71.753	49.44	57.832	51.129	78.965	129.1	10.695	134.18		41.22	268.81		710.67	358.64	1069.4	49.442	151.41		124.68
								74.038		42.428	175.87	41.782	274.17	62.122	61.875	57.506	114.81		331.4	286.42		176.56	28.343	175.95	348.35	221.39		1207.7
								571.55		136.64	55.981	86.04	340.72	463.04	37.007	50.144	81.687		42.983	54.023		22.339	92.863	1077.1	85.673	647.26		41.396
								130.79		142.87	53.774	149.68	44.914	175.61	99.045	95.343	101.66		133.71	117.6		14.608	49.726	1249.5	622.95	202.82		318.44
								132.63		73.991	128.74	39.955	311.5	71.449	148.89	111.62	98.466		287.78	124		16.21	230.55	295.24	106.1	466.31		57.595
								56.268		65.084	46	146.82	833.02	197.67	74.629	39.33	97.148		236.16	782.95		6.7737	395.38	1070.9	72.76	1291.4		106.09
								14.411		45.497	100.93	47.258	75.372	54.615	67.484	6.8978	178.81		107.31	137.3		139.45	189.87	244.12	64.516	747.87		307.35
								219.66		55.528	41.311	91.248	262.68	127.67	47.611	50.759	110.1		513.11	221.04		119.46	39.385	1093.6	558	50.753		27.639
								194.74		36.761	28.49	156.71	49.884	133.44	334.67	65.853	106.92		497.29	140.88		225.03	2046.3	640.88	133.45	150.15		35.849
								175.85		47.708	68.322	37.372	139.81	133.97	23.136	143.67	85.564		10.23	57.111		193.68	112.31	66.67	768.22	54.094		68.846
								50.336		91.618	61.951	77.747	43.054	38.787	836.13	47.637	83.802		65.648	869.17		94.66	380.94	9.1298	62.282	678.31		27.42
								138.57		92.656	24.835	28.846	236.17	188.45	78.932	80.769	85.135		94.658	892.33		39.472	1430.7	1186	105.97	22.89		110.55
								131.84		38.478	72.159	56.58	229.88	44.842	347.17	61.874	144.36		94.457	149.34		393.77	390.07	55.075	65.954	713.52		67.757
								14.929		33.287	194.02	56.349	151.83	60.074	239.86	47.25	132.33		78.851	1004		451.42	44.867	1145.8	1167.8	1400.2		53.934
								201.54		85.525	194.5	95.184	92.539	36.371	293.54	69.288	68.536		13.641	445.63		62.606	307.47	132.33	57.002	2125.2		58.392
								75.81		109.69	105.82	62.221	67.711	53.224	66.405	105.32	350.86		91.749	36.172		89.222	944.09	476.74	139.29	547.29		1276.7
								13.196		87.153	45.937	67.691	72.152	114.08	64.373	112.23	130.83		171.07	103.31		1651.7	321.52	1127.8	131.62	303.54		127.63
								58.745		355.86	79.272	72.452	106.61	133.92	89.864	27.449	1328.2		98.511	149.37		88.243	84.247	5309.1	134.77	1378.4		521.39
								30.662		84.388	56.304	76.64	94.041	41.272	40.629	70.158	35.289		70.379	70.249		106.12	45.106	28.153	189.26	396.27		28.041
								45.485		47.224	107.49	122.96	144.24	75.645	209.24	51.65	367.76		57.256	105.58		1450.1	1395.2	1019.7	339.52	603.21		73.351
								221.95		85.716	37.185	82.204	203.41	59.289	62.409	46.228	643.28		388.9	655.61		121.15	1350.1	61.647	81.443	3373		35.127
								72.887		44.371	24	131.34	57.465	138.84	66.437	7.2642	1209.7		66.663	103.4		45.522	65.855	107.82	111.64	552.06		2420.8
								31.805		62.305	115.01	102.03	123.68	174.85	271.75	35.379	311.73		47.219	90.905		1276.3	668.63	8534.4	468.13	70.208		60.944
								36.004		20.268	77.545	111.16	84.355	91.296	108.62	54.983	76.512		73.519	195.68		14.561	91.382	66.638	199.6	13188		203
								84.372		34.819	92.195	61.302	27.951	263.67	46.566	66.857	105.78		12.116	650.57		175.58	99.851	936.02	46.4	1241.9		189.01
								28.515		189.13	162.57	34.268	75.179	39.233	116.47	10.977	69.176		21.364	285.23		1481.7	102.24	777.1	51.317	56.481		82.417
								65.781		75.667	40.193	117.75	94.372	33.565	64.225	52.879	364.86		101.06	371.59		1259.5	69.449	475.66	79.09	1396.8		26.303
								87.258		43.9	171.25	65.525	65.942	118.04	68.719	80.547	72.532		233.41	75.319		1024.6	42.98	76.206	155.16	582.41		70.209
								211		120.15	36.215	130.64	109.57	270.8	773.78	88.53	169.23		435.55	53.702		75.364	18.46	1293.5	756	122.59		23.924
								59.862		64.232	59.528	35.456	102.98	360.48	24.397	64.48	148.28		102.82	187.72		67.841	40.591	82.897	71.272	48.836		85.038
								135.32		78.507	77.297	53.077	88.897	98.739	130.62	70.908	61.021		295.45	111.24		51.374	62.853	619.92	315.65	930.63		36.867
								50.118		33.141	113.36	29.702	101.48	96.08	113.78	6.0233	54.12		145.26	169.05		23.235	224.22	367.85	95.884	1008		248.89
								62.587		40.202	32.393	65.814	41.413	71.468	59.886	24.513	195.21		81.404	320.14		173.23	91.358	2325.1	146.22	74.714		879.51
								86.291		916.56	29.044	25.449	153.26	59.792	73.689	108.15	49.881		14.107	228.57		61.827	141.29	101.33	516.93	19.25		34.9
								70.885		225.92	68.115	63.436	56.349	288.16	66.416	49.862	715.97		109.64	95.901		96.557	29.749	86.469	91.401	516.15		91.54
								127.38		146.89	158.05	50.615	131.96	450.49	91.704	258.06	11.196		44.336	119.24		127.02	46.033	164.25	222.21	942.27		34.698
								19.248		86.707	70.766	145.9	81.973	80.109	98.343	60.734	178.53		69.879	1558.5		43.36	18.961	253.99	35.924	142.91		1415.8
								50.973		176.32	54.964	101.53	277.79	48.153	88.634	41.568	109.3		160.01	1340.3		37.494	124.84	2232	305.8	38.893		36.656
								29.209		99.474	47.956	96.675	471.47	50.851	107.24	71.484	202.39		17.37	1603.8		404.32	29.491	2534.2	87.552	238.36		830.31
								79.826		35.491	97.505	41.416	60.101	101.82	203.82	72.304	456.84		1141	158.18		431.08	97.77	1193.2	47.077	152.16		43.983
								115.68		51.568	92.724	147.08	39.646	237.23	113.85	70.547	754.84		0.94973	17.901		30.771	18.212	935.38	150.89	394.16		119.08
								31.332		85.716	167.29	29.587	164.43	229.54	122.06	76.452	211.69		37.899	119.19		1102	142.65	324.62	230.02	856.06		33.967
								25.002		544.3	43.578	131.51	118.81	56.096	128.62	60.925	189.94		2.8204	300.37		571.84	57.936	117.32	203.99	166.24		28.1
								79.741		59.114	217.71	39.652	86.618	32.532	154.41	22.969	143.87		114.89	307.02		49.931	51.343	1361.9	319.3	291.67		709.48
								21.223		90.802	73.036	40.808	92.153	175.79	102.67	3.9101	170.37		180.45	130		41.427	12.227	85.213	88.607	90.972		91.096
								34.924		89.642	96.958	58.828	67.539	73.519	78.649	21.753	50.071		167.5	341.03		175.5	120.29	1071.4		791.5		932.54
								33.447		41.925	59.417	48.635	24.5	98.188	59.035	49.907	127.54		99.673	114.07		128.02	261.7	905.99		1505.2		97.852
								105.77		59.046	42.415	105.42	21.676	229.66	113.64	12.197	83.193		24.163	290.96		230.69	16.446	651.2		64.185		208.81
								25.19		133.39	48.154	101.9	96.358	52.202	152.11	75.91	197.43		46.111	553.41		108.23	68.366	1224.9		185.02		960
								24.151		107.21	125.23	49.362	177.86	145.15	275.49	64.316	255.93		41.453	905.98		117.68	77.616	1316.1		1406.5		48.812
								37.277		83.408	52.919	231.31	22.684	206.94	34.075	83.938	83.685		30.169	124.73		6.8104	15.912	913.84		1293.3		43.358
								28.969		53.034	71.336	67.403	65.431	118.45	90.12	65.965	52.882		20.887	167.47		3101.8	76.687	121.78		142.2		796.46
								59.441		52.52	232.84	43.983	99.785	69.418	73.182	104.58	92.998		108.39	260.63		723.73	1033	1179.7		2236.4		54.814
								91.564		116.53	36.335	87.04	58.82	147.31	81.046	96.414	262.43		161.03	436.96		34.856	66.56	123.42		64.665		831.91
								63.875		169.56	91.571	32.147	61.449	67.438	11.888	41.426	257.34		8.5239	264.46		1.3076	51.079	108.22		113.34		44.863
								23.208		56.603	63.963	101.73	187.72	71.512	79.474	71.649	104.25		5.0471	1086.4		51.228	81.209	183.76		52.295		39.869
								83.597		66.1	14.065	436.04	28.174	96.58	124.77	60.453	59.794		461.33	249.77		69.937	133.9	3816.3		1972.6		323.2
								35.068		54.064	43.396	60.004	116.8	85.498	111.66	11.705	82.29		12.448	480.52		171.04	82.722	95.67		75.616		33.345
								148.57		65.792	47.62	86.941	87.124	59.477	44.486	8.491	270.45		34.937	225.51		49.687	70.112	143.02		459.84		106.52
								44.827		82.869	14.269	145.73	69.775	239.14	94.301	3.4443	100.36		146.03	1226.2		460.46	74.291	92.23		20.781		474.02
								72.383		75.337	79.273	59.458	94.882	67.466	73.004	77.527	145.04		196.62	913.12		32.034	52.083	96.867		181.13		83.803
								40.633		35.564	49.234	84.233	92.057	117.77	122.65	50.99	940.84		290.05	64.187		26.069	121.34	283.35		450.86		166.86
								86.899		101.15	40.239	38.207	130.23	100.93		154.93	62.251		260.08	767.65		54.974	87.727	1391		403.35		55.242
								38.931		77.531	41.133	54.883	85.245	184.28		53.108	151.6		730.55	146.57		1828.1	98.093	194.05		55.735		53.861
								23.455		130.39	33.612	58.213	144.34	133.53		146.17	175.17		545.73	1278.6		240.62	56.469	694.35		166.69		129.49
								112.17		57.192	263.97	75.128	65.376	94.754		132.89	134.67		94.624	361.56		35.77	31.287	434.49		92.871		165.41
								29.768		24.857	77.076	64.133	154.99	95.335		6.1473	73.617		941.42	119.06		252.83	39.045	68.299		11.038		268.92
								47.1		27.584	28.919	87.423	81.313	61.38		244.55	677.35		155.83	166.47		19.251	75.264	835.44		27.371		1686.4
								55.37		90.029	62.204	150.17	57.336	117.71		47.19	500.31		67.344	52.107		13.503	83.996	126.69		2215.6
								32.623		67.97	58.299	60.341	97.309	44.167			53.345		7.4627	1511.4		52.016	262.7	921.93		156.66
								161.87		40.917	60.895	54.632	76.484	65.373			132.42		101.41	572.43		38.878	158.96	197.02		1045.1
								69.137		73.563	290.49	54.037	201.56	49.227			67.7		32.283	446.66		-0.84615	443.77	140.52		163.49
								187.45		133.85	36.237	39.083	32.845	50.144			101.81		82.149	565.78		80.499	940.88	132.91		1047.3
								24.843		83.412	24.078	47.344	70.186	54.884			441.15		40.46	757.09		8.8213	287.25	233.06		247.97
								47.824		127.95	34.264	43.583	91.593	38.983			144.21		120.05	125.4		2.509	94.673	109.48		461.64
								18.788		119.74	14.073	43.737	160.38	62.693			65.706		302.21	134.47		23.395	266.49	55.834		194.95
								51.882		108.7	28.847	22.841	53.848	185.84			79.424		47.687	333.22		2099	493.71	1609.4		7373.5
								38.698		40.344	82.726	45.82	142.02	53.545			131.79		118.96	104.87		1096.8	66.277	453.8		1570.4
								113.02		50.515	35.295	32.51	93.496	50.18			214		5.7968	35.139		6.7266	93.858	652.18		344.71
								87.036		59.129	59.215	67.185	181.99	388.78			400.3		71.02	208.24		215.77	120	916.5		121.56
								55.851		33.429	73.3	51.929	132.19	44.116			49.854		54.301	35.984		56.409	98.676	1895.8		245.88
								45.979		107.62	84.199	92.675	109.07	53.765			139.71		41.129	79.419		54.517	127.36	688.57		1302.5
								41.371		89.37	31.551	93.661	332.42	139.58			222.64		91.01	98.238		43.272	658.43	1645.7		2356.6
								160.98		65.367	27.092	66.92	77.916	58.797			158.16		594.95	209.62		300.21	541.15	50.498		151.18
								86.301		54.16	80.19	77.294	90.833	47.766			165.67		689.48	160.9		124.61	45.039	1042.4		1102.3
								30.186		60.454	71.226	75.563	122.73	79.728			65.164		33.429	117.51		737.24	173.69	129.85		565.88
								89.197		100.65	70.943	28.052	181.72	40.122			90.738		94.704	56.282		21.543	156.72	1256.4		228.18
								346.7		65.82	60.751	125.6	96.585	75.585			153.39		19.702	854.53		263.85	37.721	252.28		572.2
								115.53		86.246	26.703	87.359	172.65	262.61			728.6		13.667	321.63		54.745	51.626	586.99		52.722
								88.655		86.287	82.004	43.857	323.3	81.273			123.13		348.67	79.078		269.44	200.51	618.78		374.44
								67.663		63.618	142.65	29.009	113.84	447.04			131.27		12.916	59.267		45.94	328.94	1534.6		300.46
								156.76		121.48	83.692	23.89	57.309	46.571			536.1		519.01	219.15		213.74	70.29	566.16		95.862
								70.475		87.695	48.324	99.988	48.506	68.446			46.953		55.275	1056.9		708.73	1452.5	2290.6		492.12
								231.6		129.65	34.212	61.452	76.461	41.981			160.16		198.15	101.83		99.367	46.18	784.55		22.07
								375		65.326	99.433	44.861	83.319	112.35			91.551		20.401	77.789		877.54	91.525	151.98		46.931
								78.325		80.887	89.188	40.209	1017.7	31.976			367.44		56.999	675.14		117.25	71.175	905.11		119.59
								112.81		75.958	87.931	64.066	62.583	96.694			809.97		105.56	27.608		237.82	236.09	142.7		66.506
								102.15		62.21	33.375	131.58	58.417	84.741			143.18		86.061	1058.1		58.689	42.422	106.06		51.806
								110.95		84.983	20.766	65.262	96.166	137.67			350.84		55.154	76.763		13.682	311.48	1748.1		65.884
								128.59		30.824	112.44	103.07	131.36	115.91			74.485		187.48	85.142		15.361	207.61	132.76		142.92
								109.95		132.55	57.614	97.026	104.95	76.993			49.34		82.725	37.578		189.5	71.811	153.6		423.87
								104.52		85.666	57.847	80.211	306.73	121.68			2189		384.2	38.597		81.663	470.63	14.333		793.34
								167.14		227.52	84.916	98.431	123.61	118.68			55.865		100.76	81.284		49.713	552.71	20.366		62.504
								55.742		288.05	60.176	131.34	108	190.86			111.71		306.55	59.203		32.705	2188.9	63.946		808.43
								75.408		214.34	56.38	49.535	155.32	30.68			164.26		219.7	58.339		68.265	424.96	111.82		92.733
								165.39		172.95	83.559	57.472	107.75	24.763			78.105		107.56	65.787		22.696	416.15	72.42		545.81
								43.646		144.54	94.712	62.865	73.187	100.93			342.91		48.815	51.149		740.96	196.64	61.967		275.87
								194.39		104.61	30.381	49.799	57.556	60.566			136.46		165.71	227.7		9.8997	471.66	95.374		104.71
								69.937		105.18	57.711	140.15	77.628	226.08			818.7		52.747	160.16		519.48	788.95	36.184		1388
								24.087		60.68	72.028	59.732	121.57	69.068			161.52		120.91	54.882		31.712	96.368	109.4		80.784
								167.78		52.823	100.03	97.731	104.9	96.687			275.19		68.771	38.475		13.576	99.877	1803.9		125.99
								192.98		30.079	31.284	55.723	55.962	318.9			89.68		67.172	75.654		40.299	248.21	48.876		874.44
								71.185		57.905	58.172	31.592	34.205	154.41			697.63		309.65	59.877		32.952	79.518	36.123		205.85
								81.818		71.297	39.216	71.315	62.988	112.19			127.45		260.14	145.92		64.395	161.86	57.849		1353.6
								446		100.85	59.039	125.61	93.994	23.662			45.096		147.74	51.801		2351.4	941.74	843.91		188.12
								39.955		66.088	165.21	146.41	187.71	74.834			202.44		178.4	134.37		50.177	211.18	39.851		394.58
								55.212		101.18	111.83	67.842	63.01	76.907			105.06		65.79	35.713		125.71	3461.8	102.62		153.03
								98.231		67.347	40.199	48.83	97.144	104.2			154.56		66.844	91.211		60.329	39.556	65.519		112.2
								51.279		125.95	33.661	784.56	47.506	62.298			401.81		35.796	97.925		110.73	55.979	23.397		24.85
								113.58		248.04	61.064	55.889	121.81	202.03			65.906			54.116		47.203	33.733	108.57		176.84
								47.448		52.06	22.172	211.28	43.25	151.6			58.997			85.803		6.0557	109.82	19.431		358.69
								205.44		30.689	89.243	132.57	29.106	117.96			467.54			701.7		8.0679	206.58	118.51		41.823
								235.11		127.82	61.818	62.639	56.029	113.02			27.376			72.568		17.398	54.819	82.997		2509.8
								106.11		87.899	35.37	17.028	383.84	114.51			33.169			70.027		28.88	162.38	52.56		119.93
								55.26		39.284	53.967	192.94	81.049	97.954			84.868			138.2		42.107	41.359	209.58		266.48
								100.11		81.809	54.059	82.285	164.4	119.02			311.32			190.21		24.246	62.753	1017.5		179.13
								144.9		71.433	84.403	197.85	178.69	112.1			44.99			197.04		16.003	106.86	560.82		59.661
								128.02		72.066	54.198	64.402	25.953	90.111			518.27			39.606		31.067	111.06	208.47		103.15
								40.679		90.3	24.575	70.437	55.735	69.923			115.12			64.746		54.73	863.31	121.34		196.33
								294.46		83.245	286.49	201.79	35.604	74.323			300.9			46.951		9.7151	427.77	626.42		173.57
								69.831		61.698	34.972	44.178	56.497	83.01			48.125			227.95		828.29	2639.8	1628.4		51.296
								63.31		65.212	31.123	99.984	87.37	54.347			164.82			70.722		-5.7843	690.01	73.516		189.17
								69.967		237.97	43.998	51.259	60.714	64.141			290.1			857.37		28.366	456.79	198.74		235.05
								95.446		67.81	37.464	13.821	80.689	34.042			172.12			36.651		46.234	74.218	428.99		126.7
								75.42		69.674	50.768	63.015	85.107	1310.3			261.62			320.11		13.739	372.07	18.746		949.3
								254.05			31.739	22.95	169.04	138.32			452.92			306.79		124.86	146.44	295.35		44.304
								52.987			40.585	47.672	51.894	661.39			187.62			427.41		5.0131	260.18	931.75		433.5
								169.88			49.631	16.081	43.011	146.74			270.67			568.81		91.721	456.38	361.17		317.89
								327.97			54.522	35.604	22.813	707.12			129.58			73.244		64.981	431.28	1775.3		409.67
								84.547			162.99	119	34.706	62.755			41.664			622.59		4.9728	286.41	61.89		296.02
								90.466			75.695	21.649	25.934	162.36			428.72			209.14		41.858	127.76	663.7		431.34
								95.058			93.946	114.71	64.704	50.589			121.05			228.1		-3.7446	332.03	405.73		267.34
								94.81			121.01	15.976	78.392	97.474			1031.2			396.76		170.45	68.162	1904.9		287.96
								154.57			18.95	79.521	83.925	52.987			164.66			280.9		30.056	486.07	211.39		4040.6
								209.81			102.76	123.78	129.49	379.56			47.586			756.22		-8.3022	1295.3	730.3		301.11
								60.52			100.42	87.546	39.341	49.853			87.063			80.583		40.055	117.02	233.59		47.234
								77.842			77.373	191.56	62.22	44.064			208.13			182.78		-9.6167	88.929	276.56		115.69
								112.53			22.723	130.13	32.492	185.29			104.41			94.738		1.4287	120.7	118.76		91.28
								121.36			78.679	29.057	47.087	45.694			96.347			117.37		31.071	156.34	260.71		944.72
								93.89			90.597	71.561	89.152	165.18			24.046			126.35		20.456	319.99	101.19		113.93
								113.27			36.834	139.32	41.049	123.82			351.35			267.51		49.885	121.95	411.25		218.89
								170.11			171.1	130.17	145.06	497.89			150.11			76.946		34.527	38.911	39.621		1243.8
								167.14			38.28	60.723	156.88	88.666			54.117			192.47		34.048	426.61	94.711		338.07
								81.169			135.71	340.95	71.52	204.03			1210			274.61		14.369	98.63	26.747		201.58
								97.534			101.96	19.423	39.409	54.382			110.32			2966.4		28.775	196.45	142.12		166.42
								102.42			97.141		150.84	245.8			261.31			982.95		-2.904	47.827	285.85		91.845
								85.609			128.92		27.127	194.59			200.05			52.341		-8.962	1243.8	105.96		120.25
								236.38			75.177		388.39	73.45			312.83			122.31		15.937	1237	69.869		93.33
								80.93			140.22		225.21	273.98			73.662			73.733		574.67	1778.6	59.517		1812
								53.438			35.103		149.73	648.66			57.477			536.84		127.7	200.71	490.9		253.84
								57.594			69.164			191.61			20.487			122.3		146.04	255.66	128.04		144.25
								87.479			51.138			268.78			82.74			928.41		27.258	75.785	67.961		332.26
								54.002			264.85			129.58			52.611			236.5		20.106	533.06	32.441		136.65
								165.19			77.739			185.63			189.54			86.416		73.19	71.402	57.227		66.798
								167.73			119.87			132.02			76.855			93.843		34.167	29.311	157.93		63.813
								286.03			43.324			138.19			101.08			54.475		160.97	125.68	49.262		303.86
								54.294			54.878			249.27			1029.9			169.46		146.27	250.18	79.85		98.638
								268.44			116.86			98.483			175.74			961.08		143.46	201.74	21.821		184.02
								169.18			69.334			585.81			210.03			46.591		112.17	908.26	48.314		83.098
								80.498			246.63			304.24			521.66			1064		31.934	556.46	60.808		87.325
								257.64			84.153			97.002			133.4			96.17		780.88	82.957	76.066		477.82
								58.76			47.813			119.35			52.474			566.67		-0.90687	364.04	55.939		89.517
								1007.1			442.33			175.28			169.98			422.13		98.898	120.31	71.153		206.99
								163.97			197.78			176.06			97.884			461.82		144.34	346.92	470.25		66.728
								106.53			80.572			118.31			20.323			186.98		7.0691	363.43	37.461		376.84
								41.092			59.29			388.24			23.97			650.63		181.69	162.16	51.128		670.78
								196.56			81.935			150.16			39.95			29.907		118.98	62.413	294.57		49.725
								148.84			72.27			279.23			131.73			339.11			164.71	44.338		104.28
								149.11			56.652			35.294			153.27			225.26			347.38	28.351		127.34
								66.968			51.656			184.89			46.032			1239.6			89.245	2878.6		53.394
								45.046			54.078			129.91			14.238			210.7			72.66	45.387		355.72
								89.108			70.241			234.98			154.26			139.34			1668.1	17.99		85.888
								75.988			90.925			120.01			80.177			1118.4			4044.5	30.059		101.44
								323.91			49.746			52.27			63.316			47.486			1325.6	49.146		187.94
								66.653			99.827			126.58			29.178			60.366			98.542	30.371		155.15
								228.13			72.345			50.734			21.111			45.511			412.97	139.1		75.927
								88.172			59.609			120.47			142.09			60.594			346.11	66.17		3126.4
								137.39			50.043			163.84			84.265			402.99			198.35	300.69		522.45
								68.145			105.72			78.786			100.1			283.57			43.058	66.323		120.1
								107.13			99.342			123.22			22.046			232.73			546.2	80.516		91.449
								73.843			27.561			103.89			52.14			50.706			36.581	179.36		263.8
								76.666			118.16			505.36			31.698			257.72			1546.9	82.038		84.553
								59.556			69.497			47.22			685.11			55.61			68.731	1148.5		201.77
								79.93			217.93			183.7			57.715			101.85			66.072	274.83		1104.5
								119.79			18.342			55.269			80.74			365.67			1482	1002.4		472.25
								142.27			36.747			31.32			136.02			54.281			278.86	171.88		858.51
								87.973			91.95			110.29			46.957			744.09			34.221	45.498		340.58
								61.924			69.344			77.337			65.963			23.172			379.09	90.43		98.901
								57.428			122.07			157.67			21.056			1289.3			125.7	146.55		80.999
								108.82			77.017			172.04			216.24			97.887			597.53	342.54		110.73
								42.923			23.987			36.807			23.296			45.518			1165.5	134.83		96.923
								50.304			34.182			27.584			66.482			199.75			1032.5	173.23		60.613
								984.79			88.42			96.854			135.78			103.73			178.98	447.6		42.87
								68.269			54.773			52.463			177.17			1384.2			215.28	428.26		332.7
								115.87			30.719			58.004			26.019			73.873			555.2	170.01		355.21
								48.382			96.937			73.868			122.56			737.12			222.99	903.62		183.34
								58.667			57.591			12.988			33.824			51.204			1834.7	75.003		651.98
								79.062			25.307			98.678			74.055			30.913			199.59	39.879		127.81
								79.031			12.261			154.73			132.8			102.85			441.76	793.99		140.95
								46.84			108.5			26.946			50.061			73.843			664.59	220.69		123.11
								77.818			61.082			20.064			124.16			78.041			431.38	50.771		74.678
								182.29			66.725			87.082			80.265			51.999			1157.2	284.44		1511
								113.95			54.938			63.848			86.194			153.04			140.76	1032.4		65.884
								75.15			47.666			49.527			153.68			23.033			116.99	221.33		104.4
								104.53			665.89			189.94			158.62			135.45			158.08	126.5		99.577
								90.644			42.795			27.766			91.63			57.884			413.41	978.97		77.712
								58.177			163.2			136.02			68.654			34.822			239.27	116.29		818.36
								31.825			68.031			87.717			57.21			40.455			1421	51.556		54.199
								58.916			99.458			22.765			76.937			88.746			135.45	879.32		592.45
								155.78			53.733			73.077			64.009			116.69			62.199	496.62		66.245
								74.796			43.851			103.18			422.04			41.27			722.52	99.662		104.32
								65.58			40.833			32.997			382.37			88.894			269.31	826.4		121.69
								60.492			67.384			142.22			40.581			38.513			75.036	37.001		1398.3
								51.833			36.372			11.143			214.51			114.33			150.97	121.95		87.248
								72.501			39.598			15.354			44.539			197.23			78.795	874.31		108.99
								89.139			71.965			210.25			63.556			55.851			38.375	535.49		181.9
								51.449			63.868			16.339			98.905			937.75			295.44	100.35		113.83
								31.305			236.26			27.954			83.313			163.87			585.65	48.193		820.15
								87.842			167.88			260.02			253.61			66.413			137.73	112.51		2643.5
								114.9			50.259			153.31			1562.2			239.68			90.542	230.26		195.25
								41.049			235.86			59.849			40.978			43.937			126.5	428.23		88.237
								55.932			71.524			33.499			440.16			36.332			434.75	170.63		722.96
								83.233			73.868			99.942			61.898			695.21			484.93	1714.9		249.92
								54.626			84.606			766.6			616.81			113.79			197.52	241.82		182.71
								99.217			56.41			16.505			22.288			313.65			54.529	392.09		184.4
								85.375			31.826			29.024			235.36			93.51			224.21	429.45		286.72
								49.395			136.48			243.19			33.434			153.02			82.362	154.09		725.96
								142.71			84.15			56.052			210.61			616.18			116.63	1523.7		1117.6
								37.223			259.49			53.026			102.25			27.64			233.95	48.029		1739.4
								60.947			98.726			83.889			141.74			591.39			164.37	91.054		630.79
								44.618			1588.7			80.516			53.056			719.63			217.87	450.83		94.642
								46.821			1605.4			13.887			19.257			113.02			78.558	26.093		382.69
								73.202			94.22			14.278			318.61			139.94			190.76	576.47		115.68
								120.36			121.44			20.936			130.5			112.72			296.56	133.32		393.68
								85.787			111.3			103.95			223.06			74.888			879.21	31.78		351.86
								46.674			114.52			38.245			16.261			883.57			1381.5	62.84		2711
								83.314			80.507			36.115			155.6			33.591			274.65	3702.8		382.38
								56.795			206.76			54.144			83.397			547.95			57.999	115.45		400.4
								63.404			153.34			1196.6			132.43			47.162			1303.7	437.66		94.901
								55.853			50.745			37.608			54.666			421.27			176.16	61.324		70.078
								52.893			241.98			284.87			493.67			205.27			1411.8	42.079		520.5
								98.087			77.623			19.415			109.8			843.1			1541.3	442.4		103.36
								53.99			94.801			89.833			110.53			38.523			1029.8	419.89		110.77
								195.3			148.94			213.61			93.597			58.3			797.16	114.35		73.238
								371.09			682.29			51.565			23.185			483.19			207.93	444.82		262.57
								98.005			222.38			49.509			402.16			30.467			78.637	900.79		62.565
								69.326			321.46			30.495			46.025			30.684			46.322	531.35		263.76
								53.839			53.428			79.511			136.81			73.488			43.293	271.37		312.6
								99.577			246.63			37.247			36.996			264.64			96.077	465.27		76.782
								128.77			87.563			235.85			31.287			265.61			94.28	71.616		56.899
								213.66			278.62			58.023			17.48			1066.3			116.48	415.03		125.94
								75.182			131.04			131.17			103.41			56.451			106.79	1045.2		217.51
								115.86			147.56			215.31			46.326			128.74			162.34	51.231		533.5
								73.308			83.374			105.55			40.104			1270.3			114.87	618.6		1073
								66.703			262.46			134.77			177.82			122.43			143.07	463.86		51.209
								104.52			104.95			50.641			42.732			77.65			48.318	128.83		250.58
								23.454			100.32			59.435			57.03			79.613			80.65	391.99		1260.8
								28.341			196.27			213.32			31.687			126.26			86.28	46.085		128.87
								92.98			71.524			113.16			28.182			249.92			81.729	142.59		594.06
								70.163			149.12			81.979			7.8962			31.18			92.884	198.35		550.47
								48.282			100.69			49.219			91.053			67.86			309.22	428.5		797.12
								187.1			67.732			135.23			40.05			134.33			211.24	414.09		54.415
								90.782			793.8			22.758			105.16			58.645			127.08	453.84		860.28
								68.388			53.516			66.386			32.876			81.107			62.812	1812.1		817.09
								30.774			156.47			1080.1			159.04			70.373			140.38	132.33		66.346
								41.447			143.74			59.831			768.53			341.18			24.246	145.74		60.847
								46.901			49.999			136.96			180.09			89.908			86.742	117.68		443.38
								37.61			75.917			63.932			61.898			1239.3			401.12	88.528		207.98
								122.08			60.91			183.23			49.124			314.39			141.54	43.72		131.6
								34.415			65.345			248.24			146.99			194.19			534.03	1328.6		1112.8
								135.69			157.02			47.498			41.733			170			367.21	100.15		88.329
								58.569			94.014			56.587			39.332			60.648			16.204	86.025		131.83
								63.789			133.34			36.007			27.335			250.74			22.373	80.26		101.39
								42.931			105.76			40.861			25.566			138.59			19.845	73.167		62.921
								77.05			83.932			353.03			36.955			59.291			361.46	130.18		245.69
								130.65			182.7			54.829			228.1			37.396			215.71	71.209		64.296
								75.063			63.241			56.145			14.69			168.52			212.02	130.53		133.28
								99.954			54.129			193.54			149.52			55.923			54.065	128.42		1120.3
								114.87			26.033			32.098			94.208			104.43			127.61	195.43		229.08
								120.46			67.379			136.74			60.947			34.99			231.12	193.54		390.13
								50.99			59.04			15.217			370.19			41.208			46.651	732.79		191.79
								113.83			71.122			380.71			46.747			42.285			218.42	1868.2		105.22
								43.109			104.52			48.289			323.19			199			84.562	202.5		139.62
								101.27			72.67			76.559			159.66			71.24			270.16	53.353		607.01
								31.722			73.603			57.09			15.909			448.42			53.717	154.8		250.7
								60.049			60.416			57.028			52.602			308.94			64.03	250.59		175.8
								96.17			121.95			62.332			588.62			208.01			96.486	121.45		1434.4
								40.089			95.575			95.836			52.651			53.843			1435.6	115.09		189.36
								146.64			57.356			69.512			58.224			93.671			102.48	615.58		887.7
								79.858			68.311			100.47			23.598			686.37			129.9	1355.3		119.22
								108			42.265			140.4			16.392			189.35			95.283	363.57		61.075
								96.651			128.63			169.12			51.856			89.762			1851.8	109.06		119.31
								63.348			132.72			67.147			22.073			106.62			665.22	67.65		131.61
								81.013			198.88			275.05			101.4			236.06			81.829	41.308		109.62
								153.38			248.25			627.87			206.56			128.32			66.342	118.63		1114.8
								22.678			93.207			88.016			51.951			348.73			798.53	145.74		668
								69.204			161.41			66.525			52.254			266.91			1610.1	268.42		95.584
								235			115.94			39.302			42.968			739.91			174.39	49.668		1439.2
								43.662			74.72			140.5			283.88			202.04			24.206	197.44		407.13
								87.274			50.775			511.58			20.042			89.84			632.74	73.757		106.55
								98.296			110.8			87.986			53.718			108.65			137.44	444.92		66.033
								63.598			181.84			53.82			97.367			216.16			98.099	583.36		112.02
								62.868			72.144			135.48			196.84			837.67			50.266	590.46		29.485
								54.889			100.25			163.72			96.115			208.18			306.66	93.662		464.43
								150.08			40.467			147.1			60.387			493.16			90.666	1076		71.895
								55.717			69.708			404.51			55.029			223.26			704.52	233.88		45.22
								100.69			187.74			51.888			12.226			73.186			2322.8	96.366		741.16
								64.36			88.989			91.51			38.621			80.208			130.33	66.717		190
								58.377			58.425			49.867			87.988			2787.5			737.74	212.07		988.91
								49.146			112.21			44.244			58.354			362.83			385.66	73.133		438.84
								69.109			95.03			158.65			39.699			109.69			206.47	40.255		78.422
								28.6			96.684			64.772			1.1474			139.72			91.589	48.153		1051
								75.203			182.97			45.124			90.713			483.03			200.09			49.176
								86.885			72.084			189.1			134.04			252.89			90.548			702.39
								48.095			124.01			220.4			253.57			251.44			798.53			398.5
								75.406			43.207			266.42			43.124			267.87			378.86			83.135
								51.319			334.31			24.416			98.343			78.616			118.3			168.39
								164.73			206.62			113.57			170.02			380.8			2063.8			751.51
								72.138			56.708			38.019			202.05			175.98			178.66			47.698
								149.41			70.661			200.9			191.52			100.92			759.73			283.54
								216.4			94.618			33.789			122.89			492.12			472.07			208.06
								57.807			128.53			172.29			210.08			2944.5			65.861			107.37
								97.216			43.873			63.879			201.65			81.38			136.06			99.051
								51.266			93.13			49.638			39.185			104.01			90.554			128.79
								108.76			50.418			152.71			140.07			280.54			278.72			105.84
								65.42			51.954			70.372			4.0495			212.85			1819			86.376
								117.58			141.07			50.41			39.257			305.51			1745.8			791.4
								77.138			50.512			70.317			182.13			61.763			91.683			87.625
								164.83			265.96			64.776			77.344			237.81			148.97			95.413
								60.613			137.34			82.19			561.11			427.58			76.25			452.72
								81.284			48.684			47.153			24.094			259.15			304.2			1615.3
								63.916			150.32			98.157			110			212.22			286.46			462.64
								63.667			55.727			63.882			14.689			50.842			280.48			102.1
								77.954			157.1			75.73			21.028			920.08			1739.1			1531.9
								89.663			65.471			115.62			43.685			128.53			71.511			152.07
								55.83			293.79			89.278			68.875			50.307			131.48			251.27
								57.311			64.421			92.394			99.842			500.82			1448.5			155.83
								46.932			81.887			59.974			52.382			367.09			611.68			110.77
								59.16			81.635			41.838			33.28			225.45			137.79			582.71
								115.69			81.029			72.522			35.381			676.15			90.829			99.508
								55.436			186.28			117.42			99.273			468.71			1285.3			106.8
								75.956			79.288			32.943			134.55			509.75			688.31			500.6
								56.912			208.58			103.48			583.87			65.863			73.146			1237.6
								46.479			68.544			119.74			7.8233			219.38			569.06			444.82
								112.8			73.821			124.83			54.891			172.08			1477.8			2403.9
								56.674			56.129			59.166			490.32			649.11			75.264			1542.2
								47.046			85.399			204.34			118.26			124.16			177.5			101.72
								52.532			101.5			61.038			96.27			91.168			535.14			164.15
								53.084			64.336			25.347			45.298			396.53			438.07			679.32
								100.33			81.466			52.311			117.52			105.3			47.478			146.43
								57.11			95.327			84.379			108.25			121.16			1429.7			61.534
								49.296			64.829			151.5			128.9			121.69			121.52			950.1
								127.75			119.43			52.578			304.73			253.74			217.26			52.296
								48.93			25.853			446.59			47.104			99.898			45.963			69.756
								90.806			41.746			57.601			68.27			142.25			99.217			80.373
								45.479			34.918			665.32			45.481			66.452			69.335			170.04
								80.988			41.325			62.838			80.056			98.111			129.57			1513.4
								46.495			130.6			100.79			70.057			466.84			287.11			69.07
								102.11			33.357			223.62			114.79			89.877			197.25			71.811
								144.21			353.17			47.453			138.71			104.28			155.85			49.066
								67.219			50.185			147.21			423.16			137.98			79.532			93.436
								51.251			147.77			77.489			19.137			515.42			37.525			141.96
								78.262			71.488			81.178			10.855			154.63			262.3			1501.2
								53.698			60.244			47.421			71.217			58.857			89.049			98.62
								92.414			49.698			20.835			283.96			897.29			42.129			72.719
								47.31			66.38			182.05			197.14			61.772			1223.7			125.75
								67.927			90.491			81.88			79.552			126.36			41.633			68.049
								39.399			383.59			219.9			345.46			968.05			878.37			71.794
								250.7			30.937			68.823			83.907			120.27			72.683			952.56
								60.078			56.534			122.68			38.017			55.909			96.527			136.42
								79.214			62.612			61.394			34.026			84.923			643.88			152.47
								104.12			125.08			27.414			867.11			487.76			203.5			46.121
								20.26			177.52			101.2			58.467			1468.7			51.66			462.43
								68.558			33.928			43.884			95.873			206.21			62.529			91.057
								54.453			193.92			841.56			10.96			90.029			189.54			866.6
								46.909			127.18			47.305			104.74			88.911			419.71			638.17
								44.237			81.372			98.252			35.925			290.95			64.754			60.449
								27.203			33.059			53.135			5.1544			150.79			68.775			107.66
								24.126			68.188			110.61			48.355			125.56			113			711.68
								113.05			207.51			17.492			54.685			68.888			58.097			71.108
								71.251			27.754			88.497			15.112			74.591			217.91			71.322
								37.415			84.293			157.2			44.284			62.919			658.51			1785.4
								71.031			65.288			32.299			44.183			168.52			395.11			53.974
								22.033			31.644			54.302			99.887			133			919.88			250.63
								16.858			28.027			66.28			52.455			103.82			56.768			1115.2
								62.729			44.541			144.25			58.264			198.93			69.361			83.636
								70.655			55.972			279.14			8.3665			1245.4			77.966			304.45
								81.11			52.532			76.702			7.3608			56.733			43.183			191.09
								130.17			62.941			30.83			43.933			410.3			58.818			88.138
								39.173			44.483			280.57			209.34			281.29			40.062			159.81
								49.149			261.77			159.39			85.363			28.669			95.101			735.98
								51.691			19.015			102.24			66.592			169.51			398.3			86.22
								61.468			116.58			36.138			40.414			685.32			161.95			96.659
								97.516			15.369			86.251			92.62			36.039			19.777			2809.7
								44.154			16.329			155.96			1.7259			294.01			154.51			791.84
								31.439			27.976			50.483			233.42			149.86			44.127			104.22
								96.311			219.14			57.18			12.334			168.91			178.73			745.66
								30.418			115.99			19.45			32.431			70.207			401.48			136.41
								55.563			155.95			257.57			73.202			65.854			436.67			981.89
								337.83			97.861			52.072			108.1			159.16			39.171			196.58
								50.643			118.1			115.73			40.729			653.26			42.455			844.27
								100.97			134.96			150.15			30.199			108.58			668.05			732.04
								65.36			71.273			54.517			237.86			49.233			99.701			209.01
								107.86			133.61			61.402			74.091			99.152			78.849			129.82
								41.479			25.358			76.291			8.5778			99.349			235.49			62.818
								296.96			76.09			148.62			8.2893			100.34			304.63			649.43
								192.75			99.524			292.27			7.127			749.78			67.785			272.12
								97.18			104.73			31.052			79.272			79.071			310.45			650.2
								39.011			97.285			156.26			66.825			114.37			457.27			867.79
								54.219			30.138			86.938			61.057			181.55			247.25			225.96
								11.405			72.569			165.61			164.85			543.26			81.106			137.97
								29.375			89.631			192.39			3.1572			147.17			359.09			182.87
								162.33			83.15			20.061			92.13			56.181			73.949			390.38
								65.281			76.472			129.29			148.67			718.88			202.78			177.14
								49.341			116.86			284.7			65.115			124.24			467.39			790.59
								103.54			76.658			96.777			129.75			5318.5			6097			363.58
								156.94			64.337			29.727			54.766			123.11			3750			67.372
								70.624			46.913			108.57			60.158			304.06			45.792			1387
								108.55			524.27			125.66			38.468			64.267			234.97			63.218
								92.876			69.188			67.883			41.926			1947.5			637.13			813.35
								60.85			45.059			76.695			68.215			147.84			275.19			163.55
								84.246			81.525			128.14			72.203			698.69			29.335			443.24
								65.207			46.184			117.62			49.724			43.688			1321.6			1120.5
								40.058			62.421			37.066			312.34			123.72			287.9			117.6
								143.91			79.716			110.85			89.456			38.584			33.84			575.19
								13.278			87.214			91.652			141.59			107.27			155.4			135.43
								359.51			37.775			62.157			40.659			153.67			65.465			454.86
								22.759			89.771			61.166			29.325			1181.4			267.39			88.162
								80.817			55.486			33.631			543.82			87.877			65.007			1322.5
								68.988			68.197			129.32			100.48			59.103			139.67			431.89
								115.3			38.333			90.763			81.72			46.143			749.53			649.76
								145.71			175.63			93.099			94.83			118.93			20.917			166.35
								43.849			46.526			174.28			81.974			223.87			153.22			1194.6
								64.556			76.165			113.76			85.184			83.854			282.71			152.25
								47.753			34.607			116.84			19.638			663.56			787.24			1282.5
								47.738			27.314			57.915			72.821			774.59			521.05			120.7
								134.15			89.779			167.33			50.297			102.19			106.42			40.628
								190.91			63.021			81.623			63.345			166.88			38.247			2488.2
								112.54			58.413			47.171			52.104			193.06			607.23			1661.6
								81.439			56.295			177.72			59.295			41.25			745.78			799.07
								62.093			94.877			49.882			76.32			565.84			12.878			123.87
								98.165			57.686			268.24			71.188			1526.3			23.745			1308.2
								54.713			70.201			45.826			82.133			1708.6			292.94			96.359
								49.29			172.69			20.833			65.518			97.075			262.95			61.857
								67.432			164.51			191			301.28			729.64			83.873			77.817
								35.684			54.466			63.994			15.821			566.75			340.24			1440.3
								70.713			28.746			223.68			168.47			117.18			30.325			391.83
								78.748			338.84			64.324			39.504			659.96			33.158			82.3
								49.233			159.26			379.51			57.012			50.581			427.64			642.68
								50.813			114.82			177.59			31.491			53.022			157.09			65.453
								48.717			101.74			183.75			70.144			94.734			815.45			1944
								41.275			330.53			39.924			29.94			105.63			66.814			618.94
								31.751			223.51			143.69			33.936			502.06			37.245			1749.5
								56.487			156.95			76.185			44.265			64.084			36.806			37.698
								94.664			106.8			20.287			37.236			103.32			38.009			289.26
								43.808			89.263			60.378			384.83			51.101			43.798			133.04
								70.298			29.077			90.749			52.383			144.87			1013.3			46.387
								64.705			195.29			59.892			90.169			102.78			29.716			40.942
								41.251			47.569			84.072			77.196			128.86			222.08			76.493
								98.687			147.45			91.112			51.874			18.836			789.54			880.81
								57.673			86.74			110.92			66.433			44.139			39.514			69.98
								129.38			30.533			112.75			32.695			42.074			43.483			129.38
								51.004			50.923			37.675			29.76			422.46			580.01			870.02
								68.815			84.515			29.976			98.141			20.623			43.048			90.973
								116.77			87.937			104.36			140.91			68.544			226.44			55.705
								40.351			59.579			68.356			45.514			45.613			631.14			47.265
								71.595			70.948			203.18			54.162			264.47			16.872			1043.3
								69.199			21.459			97.093			578.11			114.98			112.24			1453.7
								44.146			346.55			208.07			66.202			110.5			1400.8			1592
								158.1			304.51			83.477			162.17			48.14			1859.2			73.593
								99.658			55.083			79.408			76.018			812.75			179.6			288.03
								33.765			85.235			22.79			71.518			44.741			126.52			220.92
								28.335			104.12			41.644			140.5			332.98			38.705			90.094
								43.057			45.773			35.694			68.479			303.1			59.425			63.859
								49.978			47.672			36.504			42.733			307.74			42.467			1339.6
								29.431			46.711			212.82			35.989			126.98			537.52			80.911
								26.966			114.74			94.111			47.211			309.55			130.31			63.787
								88.686			92.46			69.36			65.325			377.79			187.05			722.68
								106.61			144.11			230.97			71.152			71.939			111.7			188.71
								46.855			130.57			84.177			68.109			162.65			15.127			73.345
								37.67			113.82			132.55			121.39			429.17			21.33			65.916
								88.239			41.905			50.666			155.04			70.649			150.4			61.743
								127.48			86.049			35.868			77.526			78.681			124.99			56.411
								25.681			331.85			38.39			34.135			283.28			134.22			860.33
								133.87			164.81			31.695			119.48			272.1			122.53			46.593
								223.63			822.18			60.775			130.16			107.84			726.43			910.86
								170.71			188.37			104.05			190.63			338.94			127.83			115.09
								39.045			211.21			65.912			579.24			207.47			75.529			53.749
								279.87			35.679			74.867			40.43			459.42			14.461			37.115
								44.462			61.996			293.69			53.8			400.63			43.591			222.1
								41.771			118.23			106.56			66.556			196.85			135.22			82.399
								42.243			27.114			65.669			663.65			379.79			287.8			94.482
								63.926			66.116			27.298			128.77			505.74			13.79			160.31
								54.865			40.276			27.632			63.512			74.828			21.751			29.565
								106.73			125			32.696			101.16			399.91			599.07			27.92
								122.17			55.469			44.496			50.984			204.28			150.1			147.53
								74.649			443.3			29.943			315.57			190.56			84.499			70.34
								110.85			268.59			222.74			1148.3			207.26			50.461			1131.6
								15.918			37.557			82.76			63.89			178.27			146.77			89.664
								66.051			339.02			90.053			109.89			313.28			558.65			39.88
								87.664			98.346			91.355			142.31			58.658			670.5			92.368
								52.723			51.721			13.709			96.366			175.28			63.215			412.27
								58.622			133.63			39.659			44.505			228.09			977.82			1337.5
								39.221			32.635			178.15			69.517			237.9			50.731			596.24
								128.13			70.426			54.275			94.401			138.81			208.95			49.268
								120.17			25.795			37.26			182.09			492.39			66.707			1203.1
								123.13			155.63			68.233			33.963			186.28			127.33			720.61
								36.793			80.49			79.48			46.027			233.2			772.05			2222.6
								35.271			87.803			28.238			1532.4			542.93			838.77			127.17
								41.394			89.817			82.34			57.393			54.165			93.711			502.31
								67.949			85.169			106.03			163.52			81.238			911.62			1100.2
								714.92			72.312			191.82			128.63			177.61			70.401			642.26
								20.631			48.614			81.023			51.158			760.54			180.27			3671.4
								81.576			73.258			82.312			84.683			427.36			180.04			46.045
								79.643			68.696			57.834			58.909			196.74			64.167			394.31
								33.972			44.076			107.22			96.049			203.81			375.59			136.44
								22.771			203.65			42.575			99.872			64.733			602.4			1484.8
								96.895			117.95			291.04			27.858			263.12			50.001			188.65
								101.66			43.845			160.64			134.25			420.05			707.5			97.256
								71.855			58.423			54.003			583.45			213.11			146.07			1145.5
								51.022			149.14			24.477			32.578			73.728			637.31			209.54
								130.2			149.06			131.55			61.016			714.4			766.6			1078.3
								58.811			318.89			101.61			107.32			556.47			130.73			1371.4
								72.794			114.09			162.16			102.26			357.56			65.226			91.284
								78.971			73.277			44.269			66.629			328.28			4078.6			91.692
								85.381			69.667			89.322			70.105			78.697			180.71			1058
								41.097			46.138			27.166			76.165			59.337			106.86			569.36
								30.539			50.531			73.737			74.283			59.694			136.41			998.72
								98.893			87.163			29.738			39.189			119.46			170.77			117.98
								133.48			190.45			54.491			126.02			46.89			654.91			214.49
								123.25			39.121			45.554			74.197			741.24			68.001			72.577
								43.377			124.16			33.051			237.99			585.2			559.45			505.81
								76.026			69.04			41.113			192.49			334.13			172.77			255.25
								107.91			65.469			79.119			54.498			46.832			140.84			576.31
								40.704			106.49			71.403			118.81			62.946			111.69			350.31
								97.455			44.134			33.89			33.07			99.61			273.49			3337.1
								65.88			192			47.696			112.77			72.348			638.57			1048.6
								31.75			31.697			60.612			113			246.55			181.59			85.094
								95.532			62.771			89.116			130.23			199.98			149.86			97.639
								47.37			111.35			24.973			63.383			53.329			188.78			833.54
								32.01			127.45			214.23			83.911			37.766			980.1			190.9
								29.579			89.373			30.836			183.41			84.978			128.19			63.618
								102.08			97.852			414.82			126.62			172.1			1177.7			419.78
								55.326			38.724			92.156			68.219			285.98			232.59			107.43
								25.788			70.103			123.49			26.423			221.83			1092			2365.5
								87.732			45.616			41.063			167.63			71.445			289.77			257.92
								48.127			50.367			89.795			71.547			473.14			117.3			4195.1
								238.68			46.528			158.72			66.843			557.6			104.58			332.2
								59.525			123.33			35.214			73.544			124.87			1803.6			1467.5
								79.044			117.65			54.001			50.355			224.15			1307.7			919.39
								19.635			89.492			87.79			35.107			611.1			138.32			207.73
								61.14			92.29			65.452			2121.8			88.282			129.15			286.57
								194.57			44.589			366.92			46.446			331.39			261.47			599.07
								39.021			98.333			122.44			50.721			170.81			349.94			45.496
								25.826			40.874			77.507			156.77			872.43			103.11			61.386
								62.748			63.023			137.69			75.661			117.17			888.53			119.05
								84.433			97.872			102.24			50.411			69.762			450.72			4577.1
								54.278			52.058			136.63			427.68			116.59			444.77			76.823
								51.603			35.918			64.825			24.595			358.98			777.39			1079.9
								71.768			48.795			33.404			30.474			1042.2			451.53			989.34
								35.859			32.324			340.93			114.73			77.148			620.91			365.63
								55.42			191.72			239.33			53.334			272.69			45.145			543.44
								57.249			58.529			377.81			28.013			699.64			46.768			376.22
								85.996			83.174			1458.8			166.1			79.09			906.51			73.744
								63.521			58.406			106.77			23.657			530.42			36.352			584.44
								83.296			114.47			61.257			76.984			1510.6			380.61			2045.7
								40.808			400.28			139.26			39.233			88.856			112.72			817.62
								188.28			115.6			82.002			29.561			80.912			132.38			104.76
								44.706			121.36			129.65			49.388			124.26			318.49			7791
								61.544			111.84			41.59			42.435			69.046			99.635			1311.8
								29.008			34.86			141.48			155.88			630.66			229.26			46.832
								68.827			88.304			102.52			60.21			466.42			441.1			244.38
								72.521			180.77			412.24			44.853			141.44			174.37			879.36
								69.169			225.52			91.745			150.18			9055.1			1910.9			1120.7
								140.97			115.83			141.93			72.43			148.28			257.93			53.045
								52.01			104.36			110.27			55.641			209.32			969.09			70.469
								31.981			90.224			108.11			262.68			165.15			64.311			2897.8
								72.421			160.59			210.92			148			497.41			1305.1			75.697
								50.457			132.16			52.28			203.38			832.1			587.04			841.32
								69.952			80.796			87.316			564.73			63.153			112.12			5011
								54.863			27.516			141.27			71.108			538.17			2270.9			385.29
								120.95			106.49			131.84			80.245			85.627			815.53			618.99
								156.81			190.85			15.618			21.268			161.31			538.84			923.74
								88.798			157.41			42.122			66.795			403.4			451			1100.5
								77.008			150.51			62.231			75.553			769.49			292.88			29.75
								547.33			39.59			87.19			228.93			92.742			535.44			313.85
								72.814			69.316			165.65			47.353			449.49			393.75			166.14
								97.003			54.142			71.596			2447.6			169.65			81.968			876.28
								210.04			409.48			94.254			92.577			99.589			378.36			2330.8
								29.494			73.458			109.02			48.777			177.5			456.75			29.648
								58.936			119.6			52.705			51.655			345.39			742.87			1079.8
								50.835			75.009			34.223			77.155			269.96			1110.3			20.759
								274.48			62.676			59.217			340.46			90.671			217.27			56.261
								212.72			41.828			43.567			84.247			739.47			38.131			71.642
								24.311			47.13			84.312			724.93			91.969			108.62			740.86
								47.065			94.959			58.243			120.83			563.28			875.35			77.08
								66.24			104.85			150.19			105.78			421.38			117.13			611.63
								84.159			132.4			70.918			75.217			81.27			180.52			28.451
								48.766			87.813			42.815			204.34			174.15			173.91			588.1
								32.327			51.656			26.612			56.566			192.73			1181.5			471.57
								35.19			65.513			58.464			212.11			1246.3			83.577			33.347
								36.228			58.283			51.013			208.06			115.01			1072.7			937.99
								54.277			152.64			60.283			65.284			162.64			39.142			131.93
								90.142			85.393			40.081			67.937			132.94			434			693.56
								126.39			62.796			59.563			512.31			467.03			408.65			224.71
								86.082			48.564			26.518			112.08			357.89			415.93			53.05
								90.568			145.65			135.68			182.91			196.64			441.01			560.95
								26.137			58.789			105.79			82.888			450.2			77.409			451.3
								79.506			194.09			81.649			68.488			173.7			85.483			350.91
								32.047			77.242			145.81			156.86			207.51			69.288			1938.4
								137.4			36.662			183.34			93.519			231.74			654.5			111.53
								68.657			73.628			51.308			87.187			1160.9			286.89			353.46
								88.489			93.453			46.969			134.95			329.09			404.44			1437.9
								62.525			69.117			108.1			26.642			82.964			618.62			99.256
								115.3			60.585			436.01			140.58			102.44			378.11			225.25
								43.788			78.58			285.94			349.56			304.66			326.96			54.209
								21.381			127.21			54.916			97.349			445.5			54.056			475.31
								185.36			42.333			182.23			98.482			574.91			530.72			220.09
								53.195			80.134			44.43			109.85			814.36			104.51			1407.2
								115.49			262.94			92.139			58.117			59.98			79.409			45.858
								28.465			69.689			86.331			56.081			401.1			108.16			1444
								41.688			76.045			260.17			307.67			181.36			502.87			66.722
								18.383			294.86			474.13			398.33			514.09			73.886			978.36
								117.13			69.953			1253.8			56.102			287.38			804.26			105.77
								84.322			144.36			162.11			136.37			100.68			568.48			541.21
								107.4			129.93			43.833			96.987			136.71			579.03			39.869
								47.257			66.52			198.07			114.09			59.737			84.518			317.83
								154.59			115.6			99.828			106.08			358.29			87.201			156.3
								60.763			52.622			125.17			347.02			184.44			33.479			498.5
								220.09			130.27			116.83			218.43			239.08			2020.5			64.648
								38.472			107.17			320.11			675.16			132.41			46.826			579.91
								27.121			47.645			70.108			92.68			123.36			291.89			961.81
								180.49			144.26			93.931			64.888			110.56			838.03			1044.9
								26.158			94.696			102.69			52.042			1223.9			206.58			1887.6
								100.32			60.845			25.128			120.01			170.07			4198			85.437
								65.573			105.94			106.66			43.691			198.59			61.035			272.75
								47.362			29.988			185.68			270.58			1217.2			598.4			90.191
								35.593			28.838			334.72			77.705			290.74			371.62			69.307
								59.746			74.21			98.955			313.09			713.99			1093.6			635.71
								27.208			379.18			62.007			124.79			59.672			109.68			1979
								152.47			19.919			130.23			70.327			80.49			62.457			459.23
								398.29			225.29			127.29			200.68			59.456			487.85			982.95
								129.18			116.72			39.852			234.11			248.52			28.822			564
								181.42			224.39			82.896			128.27			77.259			117.54			134.13
								401.38			66.883			104.42			129.34			121.04			407.19			787.18
								269.11			21.787			160.33			964.65			655.74			40.713			112.31
								34.584			54.858			161.94			201.62			64.851			164.61			2401.9
								132.98			169.87			78.283			63.721			231.79			549.99			214.52
								40.101			302.6			106.92			113.12			170.87			1230.5			2209
								60.728			35.274			108.74			33.203			97.438			74.958			2435
								43.787			76.19			59.909			81.881			413.68			263.37			570.56
								38.038			46.276			377.46			73.496			231.45			68.611			144.04
								40.516			64.283			146.01			806.47			62.075			84.002			77.84
								101.62			92.163			443.93			73.616			113.24			281.08			514.16
								16.343			121.26			50.549			474.19			1505.9			93.694			480.33
								105.99			24.863			154.81			181.56			258.59			106.56			2055.4
								333.18			38.407			258.45			108.07			55.956			674.16			1436
								61.402			46.798			47.844			187.57			1348.2			190.47			878.21
								74.319			44.011			135.73			68.186			160.56			597.08			106.45
								66.382			48			165.23			53.515			661.42			386.28			752.14
								54.678			47			58.773			150.87			337.35			30.171			80.244
								233.28			96.278			63.814			218.62			65.643			302.07			197.87
								41.088			25.636			30.623			158.45			49.999			98.989			765.28
								44.088			62.589			498.46			131.24			61.52			26.096			85.191
								40.208			20.887			68.148			93.858			157.11			575.93			104.58
								545.48			27.015			128.34			52.001			701.3			18.681			318.82
								82.998			60.075			631.04			257.42			67.973			32.211			845.34
								422.2			109.26			218.54			176.91			114.04			75.146			85.018
								22.669			30.365			488.8			147.44			244.51			21.312			858.51
								134.41			110.36			42.995			64.872			118.78			31.039			329.75
								70.459			118.69			42.967			87.084			73.091			1118.1			617.92
								38.466			64.003			70.402			661.55			71.172			256.01			1063.3
								64.851			36.165			70.513			240.11			132.55			209.23			97.924
								83.833			160.47			53.881			31.735			150.61			30.95			603.4
								40.795			69.599			85.861			172.97			61.657			26.377			82.909
								128.15			52.814			180.25			550.61			48.912			32.706			906
								103.39			26.819			79.94			319.37			246.88			571.57			1794.3
								25.128			23.767			118.44			316.88			58.264			666.39			354.47
								37.551			110.62			111.23			74.687			277.5			72.469			328.04
								177.8			54.396			54.651			157.8			70.11			169.65			95.299
								239.77			119.99			103.36			84.027			51.039			435.7			87.857
								218.61			28.141			822.06			78.384			156.45			89.152			86.649
								47.083			22.786			149.43			68.491			380.01			481.39			629.37
								247.19			49.011			166.42			156.02			161.94			454.91			964.68
								64.864			125.2			141.26			147.22			121			1156.5			65.444
[truncated: 818 more rows]

## Sheet: Fig2b
		FluoReSyn signal (a.u.)
	hours	MG132			control				hours of MG 132 incubation		2						4						8						16								control	hours of DMSO incubation			2						4
	2	89.6417	91.2515	90.5706	46.8479	56.6862	44.9969		replication		1		2		3		1		2		3		1		2		3		1		2		3					replication			1		2		3		1		2
	4	160.001	146.034	162.465	51.4287	44.5878	49.795		channels		GFP	mCherry	GFP	mCherry	GFP	mCherry	GFP	mCherry	GFP	mCherry	GFP	mCherry	GFP	mCherry	GFP	mCherry	GFP	mCherry	GFP	mCherry	GFP	mCherry	GFP	mCherry				channel			GFP	mCherry	GFP	mCherry	GFP	mCherry	GFP	mCherry	GFP
	8	338.866	296.448	313.651	52.6858	49.9596	51.1022		values (AU) per cell		196.13	1995.5	141.08	1224	40.795	1181.5	69.889	872.59	32.505	75.279	222.99	2401.8	174.08	984.96	225.06	1911.4	692.66	3016.7	1213.8	7472.7	72.115	192.98	739.57	5792.2				values (AU) per cell			28.427	302.21	73.36	1067.8	21.375	353.63	66.748	1520.5	24.645
	16	856.742	751.024	832.778	64.7389	45.8947	56.3298				169.86	1805.6	113.98	1306.4	37.061	556.1	113.9	1019.6	207.11	1938	296.61	502.15	458.22	2056.4	500.73	2249.1	692.29	3670.4	1254.8	8155	1674.5	9083.3	1241.4	7497							33.431	1250.4	26.805	937.75	17.246	365.05	21.074	572.75	78.482
											75.335	1000.6	109.51	1353.1	93.67	1325.7	68.409	495.76	181.51	1954.8	121.48	937.12	81.659	954.08	504.54	2805.3	45.308	120.8	43.025	1469.8	52.656	146.15	586.67	5405.4							32.939	1105.8	33.7	649.75	58.497	1538.3	53.331	1876.3	45.061
											172.11	1989	112	1227.7	130.91	1634	163.25	1553.6	134.57	1249.6	308.79	9640.5	54.504	429.97	353.49	2569.1	1211.8	5882.5	524.56	3792.1	1952.2	9423.3	1497.1	5713							12.949	64.288	84.355	1818	166.87	4730.1	42.884	732.41	33.531
											42.491	991.29	49.945	841.48	61.827	879.47	67.91	837.32	153.06	1735.8	413.24	859.2	220.39	2401.8	290.46	1796.3	711.75	896.3	184.69	1680	1045.7	490.11	85.833	782.54							43.093	685.27	32.289	684.66	58.202	1374.9	16.849	887.93	97.484
											79.312	973.1	33.52	578.72	73.83	1286.7	90.049	764.89	145.32	1658.7	232.24	4581	173.13	1580.4	413.95	2531.8	860.98	413.72	990.94	6461.5	1233.9	3866.5	112.9	3200.3							78.121	1769.8	21.076	710.89	44.297	1276.9	30.806	1043.3	63.43
											33.887	665.65	81.693	800.6	155.83	1751.1	112.65	1082.3	20.845	33.831	161.25	2047.6	444.57	2703.4	170.45	1107.4	36.833	97.776	1368.3	6884.7	359.19	3616.1	648.46	2719.2							43.128	1121.1	39.2	832.67	45.468	69.616	25.344	1007.2	28.581
											29.379	795.42	74.145	776.54	45.608	546.16	93.906	865.16	27.315	140.95	199.58	1415.3	227.59	2243.4	295.94	1725	434.25	2625.1	533.7	3972	957.89	9170.7	801.79	5270.5							27.654	787.73	35.33	1243.9	8.053	371.06	82.153	1593.2	15.258
											22.07	106.69	104.87	903.32	87.291	1173	142.39	1398.5	65.283	602.93	54.081	644.03	352.34	2471.5	151.91	1173.3	640.74	3576.8	1495.5	9558.6	1207.6	5258.9	738.58	3111.8							87.138	1823.8	57.287	1657	13.383	407.84	72.86	1678.5	62.771
											117.38	1288.4	46.088	629.54	60.276	678.49	375.24	2630.9	64.175	639.27	131.55	1252.5	445.55	4039.3	459.21	2543.9	441.46	2811.2	1253.8	5341.1	1806.5	8898.4	450.38	7090.2							71.368	2586.4	26.733	720.53	64.125	2096	115.27	2301.6	31.035
											42.853	764.67	16.191	353.37	103.37	1521.8	77.428	642.46	167.6	1808.7	114.99	997.13	145.07	1833.6	275.82	2357.1	360.32	1923.5	2003	8001.1	389.2	3696.1	1207.8	7796.1							61.857	2194.2	23.393	760.77	11.906	691.6	84.573	812.46	38.698
											55.307	778.73	35.439	448.44	128.78	1082.1	371.96	2789.9	100.36	931.97	67.915	557.39	181.83	1269.8	207.22	1145.6	125.5	914.55	1646.4	7307.4	256.41	2857.3	875.55	4842.8							111	1935.5	32.222	616.62	16.915	868.61	67.755	1640	10.086
											134.23	993.52	27.595	448.26	69.171	755.33	122.2	1189.8	116.11	1148.1	190.29	1095.7	568.52	2583.2	299.42	1544	290.42	2313.2	1895.3	7674.9	1459.4	9013.7	1016.4	7057.6							22.969	960.11	32.594	1057.2	18.063	809.31	99.879	1588.4	11.475
											110.62	1174.9	63.427	624.96	114.97	1280.1	220.08	3452.7	43.146	158.54	53.378	602.87	28.942	507.19	500.7	3424.9	381.62	1784	1859.3	8427.9	504.71	4968.1	1624.9	6241.2							99.651	2025.9	45.312	892.74	55.691	2241.4	60.642	815.06	21.074
											81.757	1035.2	47.002	626.46	108.01	1142.7	224.71	3744.2	107.99	1214.6	127.83	1126.8	180.26	1333.8	301.86	2173.4	319.92	2235	122.27	4115.1	718.02	6151.5	997.46	6546.9							38.808	833.58	20.221	543.12	16.903	857.81	46.346	1548.9	20.88
											39.605	707.58	35.045	376.59	70.978	908.42	73.545	718.66	157.86	2897.8	96.276	873.69	219.09	581	406.06	2819.8	131.55	780.88	62.693	882.32	1074.9	4570.1	1517.7	6937.4							98.581	1953	632.41	10202	3.4348	292.27	75.617	1509.5	64.844
											91.588	1613.6	20.035	536.45	71.189	1203.2	157.2	3198.6	128.29	2206.4	73.829	900.1	232.02	1446.7	330.97	2179.5	516.36	2718	443.41	3084.5	950.66	4028.6	2022.7	7874.4							91.129	2056.9	26.976	541.28	60.928	1892.9	30.903	779.42	52.53
											39.181	514.04	45.655	447.63	161.81	2365.6	21.617	109.42	121.12	830.81	141.27	899.12	374.06	2840.5	307.51	2325.2	460.82	1489.1	595.98	6538.8	543.78	4736.4	1015.9	6482.1							14.716	70.638	32.606	806.6	34.706	1065.2	67.825	1654.1	25.917
											139.38	2280.2	50.207	687.53	99.162	2118.2	117.56	1172.2	106.79	1336.4	96.804	850.22	405.49	1615.5	45.242	362.26	392.85	2040.5	267.54	1858.2	546.81	4114.8	1443.9	8028.7							78.528	2723	39.11	1316.4	17.927	1157.2	72.899	1021.9	34.799
											92.72	432.64	25.506	406.2	55.958	48.815	110.69	984.48	262.47	1684.6	42.787	162.45	86.57	275.54	61.588	136.89	508.49	2088.6	768.56	5996.6	823.83	6161.1	868.5	5836							42.558	127.07	31.195	783.54	34.989	1159.3	53.747	1382.1	46.767
											169.49	2298	48.045	577.67	89.751	1857	490.54	4971.3	119.13	1313.8	153.86	1277.7	209.77	1437.7	285.75	2533	91.096	681.59	1647.3	7349.9	398.83	2467.7	798.73	5395.6							49.929	2058.5	64.493	867.18	53.354	1013.7	50.362	1378.4	130.01
											104.3	1109.6	70.686	700.07	66.041	1215.4	49.555	807.76	122.67	1129.2	304.08	3100.1	286.92	2469.9	131.95	722.6	386.72	2002.8	1348.6	7139.3	1736.7	7360	276.9	823.34							38.965	531.19	82.97	2543.1	33.395	1482.4	36.347	1020.1	43.112
											72.743	1075.5	65.423	932.7	68.509	1552.7	313.1	2961.2	78.872	887.14	201.49	1785.6	403.88	5173.6	499.27	3811.6	604.31	3173.3	924.35	5960.7	86.491	267.55	466.47	4154.8							52.375	1191.3	37.017	1395.1	26.832	1411.1	47.378	544.86	47.382
											141.36	2206	40.37	497.57	249.57	3219.9	505.06	5315.8	263.43	3678.1	168.68	1603.6	534.81	2649.7	138.12	907.79	640.21	3686.6	145.74	1090.7	890.98	6018.2	528.06	3956.8							66.495	1736.9	41.811	1412.1	25.661	1607.5	102.29	2029.5	41.283
											69.497	881.68	26.702	367.84	61.23	755.65	524.07	5280.7	119.58	836.9	181.57	1600.8	481.65	5385.2	98.71	668.15	469.01	1931.4	317.89	1824.4	518.08	5920.9	1159.6	6017.3							18.211	41.813	38.842	683.77	70.673	2006.4	47.802	1249.2	49.86
											128.43	2457.2	82.651	1016	48.34	645.54	148.97	1146.7	204.95	1404.6	261.4	3180.5	294.67	1160.1	699.58	4671.2	517.38	3429.5	1708.4	8727.1	87.028	1096.5	1270.2	9206.3							16.188	354.5	43.428	1754	37.051	1121.8	1.9676	-8.0602	45.126
											142.97	4937.2	34.426	412.51	238.81	2802.4	233.87	1549.7	155.5	1253.4	323	2806.1	45.933	151.18	328.57	2508.4	426.76	2866.3	422.83	5243	591.12	3320.4	411.96	6802.4							52.51	1831.8	24.92	696.5	25.131	1402.3	41.253	1009.8	30.227
											86.882	1487.6	39.501	434.41	112.24	1692.3	186.77	1399.8	136.53	978.93	36.684	135.25	509.78	2169	312.93	2447.2	483.64	3257	1334.4	6752.3	798.26	4280.1	776.68	6539.6							17.161	394.9	40.145	746.51	34.093	1077.6	81.246	210.46	147.05
											84.966	1046.7	65.832	621.92	61.879	776.13	232.04	2666.2	65.042	584.33	483.49	3172.6	402.29	2503.5	744.68	4319.9	480.13	3043.2	1105.4	8503.7	360.04	5883.4	2038.8	8485.4							27.613	514.8	25.083	698	20.471	760.47	21.914	619.65	40.679
											70.245	840.03	135.79	1346.1	121.18	1986.2	122.76	1075.2	146.17	996.83	125.71	894.91	252.18	1218.8	649.48	4028.4	265.96	2201.1	383.7	3673.9	1267.5	9901	1148.6	4454.3							59.39	1670.8	60.746	2341.3	8.5558	691.91	23.049	778.42	34.931
											60.337	1070.5	88.195	1089.9	103.35	1478.7	112.89	923.87	52.199	471.27	245.02	1901.1	419.69	2666.3	444.9	3347.2	684.77	3795.6	882.71	6481.6	35.439	76.931	812.7	3458.1							81.347	3163.1	35.04	890.08	51.572	1079.8	107.12	1449.5	33.705
											101.1	1771.4	120.29	1231.1	76.162	1277.6	356.66	2309.2	66.062	600.45	243.19	1669.6	447.86	2020.6	634.53	3615.1	580.38	3764.2	750.41	4449.5	449.57	5426.4	1239.4	5847							86.918	3378	38.427	85.922	54.306	751.62	40.973	1001.4	207.27
											129.91	2163.9	30.955	433.7	101.88	1865.9	65.845	495.49	70.113	675.78	269.54	2247.7	385.15	2116	423.46	75.783	328.1	2250.5	852.46	4191.7	52.375	132.91	1374.9	6656.5							60.723	2025.7	34.63	802.33	10.059	744.65	120.08	2309.8	28.146
											50.101	822.12	79.704	931.66	96.879	1324.8	125.72	1346.8	443.92	2756.2	311.59	2537.6	69.349	784.58	188.11	5212	560.15	3875.8	430.22	5991	410.86	3472.8	972.12	6519.8							43.324	980.61	38.596	838.47	25.499	794.9	82.919	2168.7	194.35
											114.22	1835.7	82.787	1452.6	172.96	1345.7	170.04	1554	143.52	1481.9	194.55	1160.3	414.92	2921.4	219.84	1875.4	531.45	3075.9	334.86	2314	968.64	5213.9	864.57	5825.2							52.545	1382.2	82.733	256.37	30.477	946.74	56.675	2064	26.01
											61.314	288.64	94.815	1042.3	88.745	1238.7	137.97	1277.8	99.309	745.95	92.153	676.61	295.4	2014.6	384.87	3710.2	637.38	3439.9	431.99	6142	238	2249.2	2456.3	7940.9							45.566	1518.9	31.138	1436.3	45.757	1591	54.602	904.18	145.27
											74.905	1070.7	36.611	564.92	151.45	2251.9	82.886	686.83	236.57	1828.4	151.29	1389.2	68.929	710.35	378.29	4311.5	443.08	2684.1	316.4	2907	228.43	2149.1	44.472	148.02							58.898	1638.6	31.686	83.015	60.952	1081.1	45.13	1921.7	20.345
											48.147	641.27	44.529	582.66	94.586	1198.5	157.15	1179.3	96.491	677.32	192.22	1635.3	637.62	3646.1	391.58	1010	281.33	1266.2	1414	6143.5	101.27	931.36	600.84	2998.3							34.786	1517.9	30.212	770.05	45.84	1672.4	23.84	359.59	37.552
											82.949	1078.1	93.459	1777	56.631	785.75	120.88	2588	183.1	1633.8	268.1	2332.4	628.11	3636.9	423.7	2204	358.66	1654.2	955.07	5957.4	82.064	5192.8	1721.2	7808.8							52.276	1491.8	61.913	489.15	65.114	1502.6	37.973	904.53	42.165
											37.262	646.12	164.04	1713.1	109.98	1388.8	129.09	1433.9	113.03	1098.8	223.21	2163.6	555.16	1981.2	387.79	2721.3	185.33	1396.8	370.02	2802.8	465.52	3304.8	61.752	219.06							68.959	2260.4	57.1	1653	51.616	1820.2	25.194	814.49	23.109
											54.248	597.95	33.617	683.88	53.703	969.33	132.35	1689.9	154.18	1733.9	222.99	1959.4	511.99	3734.4	260.68	1589.6	389.55	3097	1567.5	6797.9	351.72	4858.2	499.58	3817.8							47.095	1389.2	45.922	107.32	77.4	243.8	81.196	2160.4	138.75
											44.358	483.63	85.581	678.51	48.903	718.57	54.013	554.26	250.43	2000.3	201.91	2760.6	223.37	2823.3	335.76	2142.3	241.23	1051.5	648.3	5781.3	3635.4	13339	1846.7	10217							39.818	1100.6	52.733	1786.9	46.517	692.46	57.052	1963.6	46.053
											117.66	1739.2	105.18	1066.9	122.72	1436	90.086	883.38	299.67	1990.8	172.34	1660.3	179.84	1957.2	484.86	4627.1	185.93	1399.7	34.439	2367.3	1455.2	9306.8	239.99	1381							38.195	1089.7	42.91	189.12	76.871	313.54	21.496	1033.7	161.17
											31.707	407.07	125.88	1197	177.13	1847.9	276.85	2316.3	270.68	1756.5	401.18	3035.8	54.4	215.41	180.06	4140.6	183.76	804.84	123.33	2569.1	788.34	6597.1	886.43	6184.5							31.008	101.51	17.985	40.338	16.756	747.86	73.551	1922.5	23.097
											64.364	1161.5	90.317	1116.3	39.898	613.86	163.68	1612	100.42	46.33	218.23	2310.2	452.64	4197.2	257.72	1879.4	678	3639.3	978.49	4296.8	813.52	6276.2	1414.8	8290.9							30.802	1545.7	42.913	1083.2	28.93	1323.2	24.776	595.42	24.847
											35.115	259.27	57.336	1433	92.9	1015.4	99.953	792.35	227.59	2256	234.9	4655.7	539.91	2628.2	520.18	5031.2	283.13	1679.2	994.71	5353.9	1509.1	10967	986.29	6285.8							35.284	1036.8	57.459	1085.3	43.434	1457.9	35.985	1109.5	38.126
											30.288	407.82	111.72	1410	153.66	1292.4	153.41	2418.9	179.14	1741.6	259.37	3136.1	345.51	2787.6	218.99	1544.5	43.755	227.61	844.74	3715.2	1674.2	9099.3	1371.5	7592.8							47.845	1135.7	38.528	1951.9	83.432	252.47	41.187	1152.5	42.683
											85.387	1179	40.625	731.63	113.39	1188.8	195.65	1641.3	193.89	2865.5	174.54	1602.4	1245.1	7254.9	47.898	639.19	475.64	3730.1	1581.5	8879.1	628.05	6821.1	258.02	2612.8							4.6526	43.732	40.116	960.25	24.525	1096.5	32.098	862.3	30.106
											25.585	93.167	197.03	3675.7	63.641	923.74	38.174	222.21	135.58	1247.9	227.61	2333.5	632.8	4295.4	595.32	6036.7	630.65	5948.2	145.72	2468.8	492.3	3188.2	559.84	4009.7							45.943	677.98	28.834	960.91	49.932	2128	27.29	883.85	38.366
											77.821	852.76	103.25	1264.1	51.345	835.62	84.527	866.17	228.44	2448.6	243.28	4680.9	372.33	2219.1	496.81	3147.7	352.14	1732.9	1216.4	5326.6	258	2595	348.44	2359.9							33.247	1018.5	51.215	1629.3	36.489	1266.4	26.751	682.12	101.41
											102.99	1397.7	92.736	1098.8	63.401	803.79	234.09	1506.5	63.854	191.03	175.02	1653.9	433.85	2047.7	844.07	6587.1	394.58	1714.8	64.647	1364.3	763.2	4747.1	710.63	2610.9							43.255	1012.9	85.103	1733.5	43.923	1311.2	75.249	1687.7	40.018
											79.226	890.38	58.695	997.16	46.709	631.71	104.26	1127.5	177.29	1451.9	256.79	1999.5	821.3	3988.7	298.31	2245.1	494.09	3481.4	2111	12050	359.32	3861.4	1046.2	5682.2							26.179	888.79	26.642	1258	28.998	103.53	70.866	2488.4	95.569
											44.765	571.84	58.985	701.13	128.13	1565.8	163.34	1245.8	127.26	868.29	165.07	1108.7	271.37	1615.4	270.11	1985.8	473.48	2510.8	1230.4	6789	716.46	2533.3	1157	12548							59.877	1981.6	79.467	1519	26.434	1211.9	29.527	1003.7	46.795
											124.21	1525	80.028	1052.8	27.875	227.24	111.65	1044.3	110.36	868.12	116.94	1017.1	774.81	3599.8	325.51	2655.5	727.91	5349.6	1289.8	7559.5	809.14	4348	1442.4	8548.3							47.773	1037.9	48.793	966.18	38.891	1187.3	25.527	488.43	21.722
											39.655	485.16	42.662	592.22	81.337	1002.1	274.21	1840.8	300.69	2863.7	186.75	1042.8	279.75	2321.4	321.74	2770.9	625.23	6142.6	402.2	4283.8	36.91	133.65	301.59	2695.4							52.442	1110	47.829	1112.8	20.016	649.69	9.3709	14.792	57.236
											73.204	1023.7	44.411	818.43	153.69	1431.5	179.74	1383.1	271.39	1907.8	153.4	1328.1	156.66	3217.2	454.7	3240.3	104.69	767.32	615.35	4011.9	51.051	152.98	1301.6	8375							37.931	1105.1	102.92	2410.9	15.476	556.09	96.58	2729	35.574
											39.762	589.75	55.561	567.55	140.98	891.56	189.53	1543.1	217.71	2135.7	109.1	1606.9	269.44	1174.2	528.08	3777.5	483.21	2159.5	769.96	3853.6	1263.2	7673.6	502.07	3530.3							43.123	1109.5	42.896	1623.2	37.335	1184.5	15.02	5.7441	49.505
											80.425	1047	59.224	579.34	29.425	222.62	141.25	1234.6	124.15	98.704	119.2	649.09	403.07	2626.5	378.14	2721.8	293.35	1922.7	734.73	6636.6	896.96	7897.5	279.38	1663.9							44.3	678.2	118.01	2401.4	34.268	1144.7	86.945	2325.7	18.061
											100.08	1170.2	48.04	715.47	69.317	795.5	190.64	1660.8	77.356	604.84	165.99	1804.9	474.18	2741	284.01	4247.5	358.33	2636.1	66.448	551.18	1115.3	11071	684.4	7000.3							149.06	2293.9	24.087	1355.6	8.5808	566.02	45.733	903.19	60.765
											55.916	929.05	85.472	1149.7	12.754	205.44	190.46	900.82	149.53	1899.2	171.98	1777.9	59.05	174.13	454.87	3454.3	387.29	3057.4	729.08	9849.2	102.67	2145.7	654.64	4943.7							59.176	2049.5	37.3	1437.5	16.728	772.53	25.805	477.99	42.939
											157.08	1522.6	149.97	1329.9	32.529	264.54	102.31	1311.1	195.23	962.73	91.657	1100	436.44	3020.7	152.66	1594.2	527.59	2040.1	596.36	4488	584.56	6779.8	918.52	2727.1							56.952	2161.6	48.547	1951	41.108	1592.9	58.709	1269.8	29.641
											55.87	932.25	91.098	826.85	209.83	1793.4	98.351	732.11	69.963	810.48	139.49	1808.7	393.89	2348.6	347.4	2188.9	88.69	848.64	162.34	2144.6	361.48	3292.5	318.21	2615.3							76.568	2488.8	39.492	876.47	36.66	2186.2	29.68	660.71	28.653
											87.128	1142.1	37.997	853.7	107.91	852.08	172.21	1605.5	151.67	1469.2	170.82	1376.7	166.22	679.52	185.4	1264.6	210.28	1600.9	1143.3	6532	119.55	2810.9	800.12	5086.4							24.556	964.32	25.314	894.7	5.5998	316.02	106.99	315.3	17.271
											118.88	1174.1	60.035	569.09	100.4	1385.9	217.02	1608	224.64	1326.1	166.03	1208.2	305.2	1729.2	586.89	3822.5	470.59	6077.1	844.53	5539.3	673.61	6187.4	209.69	1407							63.795	1498.1	19.797	64.91	31.185	1162.5	59.302	835.89	60.129
											67.549	1290.5	31.98	649.21	60.26	723.26	48.29	491.06	85.132	836.81	143.77	1377.1	554.25	3723.7	88.119	286.26	251.16	2504.3	521.9	4362.8	372.73	3600.7	1773.3	7814.5							104.36	1492.6	16.528	89.441	12.781	706.24	7.3989	-25.045	44.096
											154.12	1289.8	165.85	1257.2	149.69	2013.4	66.111	555.82	121.38	1039.1	181.5	1791	258.41	1729.7	596.14	5231.3	722.66	4685.6	1047.1	5373.8	1772.6	10477	1019.7	8201.1							33.387	1131.8	52.433	1450.8	66.887	1757.3	37.951	710.34	27.943
											173.21	1475.2	156.81	1455.3	239.17	2026.5	148.12	966.04	85.208	889.87	99.179	726.36	103.42	681.78	206.39	1545.7	656.18	4382.2	1853.5	8154.6	214.12	2028.6	1468.7	8933.4							133.31	2658.1	69.385	1410.1	50.302	1228.4	24.826	808.99	60.839
											80.636	1117.5	87.668	1461.6	28.997	249.69	200.65	904.32	130.55	1166.3	97.239	1627	107.42	1118.6	310.8	4981.4	385.53	3693.2	1491.3	6953	708.86	6319.6	1027.9	6217.2							70.705	1763.2	59.607	1977.5	13.258	703.27	96.259	2062.4	32.206
											87.671	1330.2	139.2	1711.6	227.25	2209.7	175.83	1688.2	322.45	3524.5	237.03	1625.7	40.846	3477.8	83.949	291.82	168.2	1046.1	1640.7	8123.2	1873.1	10204	1209	8308.5							50.187	1409.1	57.093	1240.8	4.6719	418.83	72.103	2337.8	45.972
											74.136	1582.4	83.893	768.28	63.503	1152.5	244.34	1452.2	91.799	1090.3	70.903	525.91	38.707	4112.8	169.53	1171.8	147.63	675.31	551.46	3904.8	1753.9	9741.8	1459.1	10188							72.378	1760.7	21.306	88.52	39.105	1680.3	83.207	235	69.766
											75.379	1012.7	20.228	88.613	60.1	740.81	31.58	121.84	140.81	1224.7	19.246	1124.3	230.19	1272.3	450.04	3507.6	290.4	2527.2	550.64	4629.8	645.85	4616.2	1198	7555.2							32.224	873.18	42.084	1882.8	53.279	2153.4	40.696	1058.6	32.732
											83.248	1516.2	148.17	1475.5	55.938	860.98	210.17	1530.2	98.013	938.21	528.85	2664.2	374.7	2518.7	65.68	229.09	115	1172.1	653.8	3716.1	1158.5	10766	326.51	4143.4							60.883	176.22	66.164	1235	12.65	754.01	9.7865	-24.46	71.135
											73.453	1100.2	113.12	1368.7	5.9368	181.88	132.38	890.41	110.15	40.851	132	1585.7	11.368	628.17	287.82	1980	140.03	1595.7	619.64	3697.7	1613.3	9999.3	1185	4568							53.697	1447.7	40.557	964.01	27.247	1080.9	21.592	687.69	64.12
											161.48	1200.1	233.38	2297.2	91.793	743.37	234.98	1910.3	332.46	3340.6	125.1	1252.3	290.87	1358.6	348.5	1558.5	197.27	915.18	397.38	4585.5	51.695	7647.3	735.6	6275.9							80.049	232.67	44.752	1318.3	4.0345	338.75	40.617	825.37	110.71
											150.96	2266.3	132.55	1525.3	54.277	936.55	113.34	1784.8	74.017	868.79	130.48	1283.7	402.17	2943.2	126.04	1629.4	252.86	2082.8	1254.2	7375.3	1610.3	10153	253.97	2351.5							56.557	1525.8	71.85	2018.2	60.853	1473.5	53.251	844.2	59.293
											63.039	822.69	99.983	927.42	102.64	3408.5	155.29	1074.2	153.49	1212	91.83	955.81	414.09	2274.5	153.01	1818.5	101.1	494.16	77.127	270.27	393.04	6914.3	374.02	6296.9							40.303	1106.5	81.718	2301.5	55.829	2149.4	98.689	2042.3	25.143
											171.3	1632.5	43.954	1200.4	48.954	687.65	216.99	2394.7	145.71	1075.8	342.49	1530.3	430.99	2487.7	188.84	1880.7	415.63	3091.5	533.67	3163.2	2256.1	10882	564.19	4536.7							55.113	1201	52.164	1916.3	12.697	639.37	68.485	1992.3	34.463
											62.724	398.06	71.541	891.44	78.417	1749.1	177.91	1299.8	113.98	1082.7	239.98	1354.7	484.04	3821.7	232.33	1166.7	201.72	1312.6	438.47	3275.4	103.27	851.93	598.11	4818.2							31.739	832.32	37.127	1760	16.28	831.85	7.645	103.75	38.325
											127.4	1677.1	19.219	70.156	47.965	755.34	127.67	820.01	208.76	1344.5	241.45	1795.2	442.74	2219.6	274.92	1418.9	487.61	4042	224.84	3097.7	1040.1	4618	986.96	5112.6							31.63	953.9	27.35	576.09	41.677	1157.3	86.744	2740.7	41.05
											78.916	1179.6	73.364	891.13	59.828	1139.9	150.38	516.39	182.75	1432.9	94.185	1008.4	459.84	2073.2	200.3	1390	271.48	2951	1032.1	4228.1	1761	7358.7	1210.9	7604.7							76.077	1790.7	39.176	1279.4	16.34	521.82	13.272	-1.1207	39.592
											122.19	1962.3	54.273	595.01	52.02	458.99	145.47	1113.3	101.6	1209.6	182.96	1380.9	277.53	2084.2	297.07	2371.2	266.22	1962.3	648.37	5239.6	214.38	1474.6	246.15	7782.8							55.586	1209.4	36.415	1654.4	24.105	625.07	42.301	922.89	61.031
											63.482	857.56	74.978	906.24	110.49	1697.9	243.39	1920.2	161.57	1357.7	117.94	1241.7	68.03	5861.6	492.11	4475.1	736.52	4886.8	411.93	7202.5	284.66	766.09	62.76	2386							27.043	644	47.86	1730.4	41.314	1039.5	39.885	1087.6	67.437
											80.525	760.73	94.39	1118.2	65.56	606.79	62.491	478.88	200.97	1500.8	286.81	2494.7	37.619	4247.9	270.14	1238.4	246.73	1568.8	1033.8	6891	946.56	4482.7	1746.6	4831.4							29.134	574.17	51.825	1069.8	11.695	487.63	51.879	1432.8	39.688
											68.65	1131.3	58.875	503.19	125.68	2563.8	166.08	1150.1	91.566	2519.7	127.5	1114.5	740.04	2292.6	128.3	808.21	982.24	4006.5	1193.4	5689.7	249.12	626.05	30.42	95.294							61.565	1510.2	68.851	1475.5	22.795	1090	96.818	3258	40.374
											93.87	1131.2	51.904	299.24	165.21	978.58	81.56	563.95	134.68	1070.5	59.185	628.65	131.45	785.04	413.5	3910.1	217.3	925.02	743.18	4099.7	764.57	8813	34.351	163.72							44.161	1698.5	35.531	1134.2	20.874	123.07	53.381	1133.1	37.891
											33.605	179.35	12.42	570.88	61.251	529.71	144.84	1648	146.64	1180.2	57.443	864.25	362.07	539.44	330.34	1979.7	353.39	2623.1	860.79	5631.1	1462	6464.6	1504.1	10215							55.642	680.81	59.239	2072.2	5.8242	451.69	58.185	1512.5	35.364
											148.78	1406.9	308.38	2511.9	73.91	1217.8	232.66	2514.9	112.39	904.84	112.32	1012.6	686.46	4482.1	316.36	2316.2	187.19	1650.3	820.2	4208.5	1032.7	3490.2	943.74	8082.4							45.937	1911.5	49.952	1734.2	16.434	999.74	25.258	685.46	50.825
											74.333	1163.1	108.54	785.65	114.69	2354.2	71.901	878.19	165.81	1325.4	282.02	2371.5	660.83	3131.4	422.45	2775.1	359.11	2738.7	686.95	4589	152.67	1247.3	567.99	3466.7							38.087	962.37	30.464	880.19	47.178	1007.6	30.415	79.098	38.713
											37.875	138.97	52.954	294.8	89.128	726.4	102.28	1098.7	80.435	1219.2	126.64	1542	638.1	3250.1	439.84	3145.2	713.78	3936.8	866.84	4975.4	310.84	3845.8	1096	4363.5							77.033	1433.4	115.94	1458.9	45.526	141.29	9.7669	1649.9	61.739
											57.496	804.97	59.102	466.14	58.343	1024.8	142.12	1225	101.73	976.31	100.49	1119.4	135.89	755.48	623.76	4374.6	696.35	4073.3	554.79	7228.1	767.12	5046.8	102.97	765.74							41.316	1754.2	61.111	1643	47.911	1168.2	50.939	1364.6	73.436
											65.382	730.36	295.55	2478.9	36.621	546.33	98.169	696.28	194.92	1433.4	370.37	3406.3	389.64	2446.5	356.1	3934.7	473.8	3405.9	488.15	5341.7	656.68	4663.7	115.16	3772.8							37.937	1200.4	43.279	1190.4	26.171	1197.7	90.5	2346.8	49.601
											72.092	982.33	120.18	1324.7	30.546	92.716	170.78	1295.7	135.42	911.39	9.4345	562.31	328.48	2749.3	26.735	2462.8	167.74	1567.1	381.68	5484.4	1846.2	6080.2	32.686	99.162							13.154	18.644	50.371	1203.2	37.863	978.56	75.688	1728.2	17.695
											47.923	651.32	38.109	344.64	65.434	859.6	74.711	1141	104.08	1028.4	126.04	1231	168.87	4221.1	133.77	748.63	618.06	1970.8	1058.8	10693	135.44	1454.7	1892.1	11624							38.282	1234.3	38.017	946.06	20.461	543.02	10.701	44.309	66.372
											22.174	137.87	67.509	763.56	201.09	2571.2	99.924	1472.3	120.63	1307.9	262.28	1731.7	166.07	1252.6	250.95	2022.3	65.114	306.23	508.91	4458.1	883.72	5388.4	1803.1	10601							14.95	227.06	46.222	175.63	12.019	941.34	14.082	1385.6	35.408
											58.215	580.22	95.339	801.76	136.6	2888.6	159.03	1141.5	93.935	1143.6	78.868	1338.1	228.27	1729.3	398.16	3892.8	92.308	1113.4	1025.1	7262.3	563.97	4238.3	63.479	235.53							61.665	1175.6	62.644	1490.9	30.426	143.83	8.6665	98.388	28.247
											58.757	583.16	80.063	849.94	137.14	2138.6	91.549	832.14	36.621	513.17	202.2	1741.8	221.51	1542.3	184.4	1270.1	526.84	2837.7	629.82	2759.1	1056.6	5683.6	45.909	163.28							68.644	3113.8	36.599	953.87	14.633	398.2	34.611	621.47	31.18
											48.583	725.03	84.583	925.75	347.78	2603.8	244.93	1913.2	29.749	895.19	206.16	1509.2	339.27	1848.8	19.378	59.989	43.766	256.84	950.31	4382.4	319.89	4036.7	196.83	2963.7							11.275	15.85	60.636	1993	53.254	1327	56.299	1648.9	65.14
											56.083	753.38	123.67	1514	140.41	2029	27.986	341.33	161.81	2313.3	123.71	1084.3	1021.4	5642.5	156.89	934.65	267.61	1770.6	1411.7	9508.4	943.07	5120.6	1066	8142.8							26.48	669.45	102.09	1597.3	6.3454	393.06	70.229	1748.7	33.755
											52.629	626.53	58.76	550.83	39.582	426.25	151.59	1670	156.88	1104.5	135.07	1128.7	286.08	1936.9	300.9	2318.7	44.165	126.91	1237.5	7076.4	367.87	3163.3	441.7	4407.3							16.948	484.77	59.118	184.5	29.436	1584.2	67.458	1399.1	48.048
											49.617	695.54	28.329	213.8	48.793	947.51	407.13	3876.5	71.526	932.08	135.32	1384.8	341.75	1813	151.52	990.77	52.73	118.99	501.42	8679.4	1330.3	5694.9	1553.2	7507.8							27.198	649.78	35.838	1004.5	44.074	1663.1	59.923	1161.4	41.405
											47.696	602.7	39.08	409.09	59.702	542.55	199.47	3080.1	200.29	1458.3	323.3	2853.7	45.685	5006.4	129.61	804.85	276.32	1898.6	1614.2	9536.5	491.11	4513.5	2726.4	13164							7.3544	157.4	69.645	1391.3	37.96	604.46	39.513	1025.8	19.189
											79.616	933.78	62.866	827.96	76.553	736.45	402.81	4568.8	72.632	823.16	255.28	1856.5	380.72	3100.4	196.88	783.05	193.31	1759.2	1059.9	7093.3	1228.5	6160.1	500.2	6383.6							45.123	1267.7	45.367	1121.9	16.1	520.94	29.489	836.16	38.664
											61.947	604.32	60.835	786.57	132.41	1905.6	187.03	1878.7	267.47	4172	176.39	1724.9	530.26	3591	214.19	1445.8	212.27	1306.8	834.03	7932.9	1323.4	6250.3	1556.3	9701.4							35.048	641.51	75.363	1968.5	18.897	469.69	38.082	780.98	17.545
											30.959	448.97	74.329	1039.1	55.863	806.2	173.99	1824.8	138.66	2184.8	81.725	606.08	539.57	390.47	466.31	2838.8	122.16	788.34	596.4	4985.1	1039.5	6013.1	2014.5	11350							16.481	531.22	66.549	1570.8	24.972	1145.7	39.789	956.44	26.924
											208.68	5401.6	44.129	294.7	143.09	1904.8	134.58	1130.7	41.872	598.3	214.55	54.157	460.9	2492.9	256	1330.6	206.65	1526.2	1139.7	5871	144.61	1116.8	2018	11111							38.843	1173.3	945.27	10734	41.423	1419.6	12.648	1639.3	57.649
											62.852	720.88	71.163	444.15	80.796	1186.5	142.81	1168.7	92.722	919.31	300.08	1948.8	397.97	2217	172.64	1098.9	303.45	1402.5	542.58	5187.7	392.07	5143	213.26	1591.3							72.605	1280.6	48.945	1029	23.654	394.69	63.753	1356.4	56.49
											37.921	630.14	26.819	398.12	46.915	1133.8	180.09	1665.7	96.502	878.47	75.845	633.1	437.6	3493	1042.9	13293	279.8	1856.9	1757.6	8601.2	185.64	1989.4	47.395	197.51							32.741	1109.4	57.23	163.36	39.817	162.87	33.028	617.32	20.328
											72.929	721.81	69.402	949.65	156.85	1762.6	152.23	2461.9	169.59	1464.8	207.05	1443.9	306.3	2278.3	574.14	3241.3	202.29	2609.2	417.44	3651.9	975.35	6747	1581.1	9256.4							80.851	1225.5	50.059	1359.3	67.558	1698.9	61.046	1339.7	70.717
											59.692	958.06	45.653	387.29	268.51	2868.4	179.81	1513.5	228.96	2507.5	114.86	1101.2	474.13	2171.8	274.69	2751.8	93.126	693.85	1489.2	8660.6	117.24	1801.6	680.75	4729.9							41.548	1041.4	1140.8	11961	38.197	1218.8	17.455	257.89	93.677
											24.961	88.341	82.595	876.65	180.34	2026.6	124.62	991.41	86.809	851.5	253.7	54.417	247.01	1489.4	461.19	2594.4	528.92	4591	96.754	400.72	278.59	2578	534.67	9101.5							32.986	613.53	49.054	978.21	45.424	1228.3	11.205	1655.1	46.847
											98.848	1262.7	49.663	1274.8	126.5	1249.7	112.32	1254.2	227.54	1826.9	109.96	813.53	427.45	2540.1	483.8	3359.8	284.83	1965.4	1044.3	4723.6	198	1213.2	2440.2	12370							66.296	1742.3	84.365	1388.9	16.68	438.81	46.241	633.2	25.853
											46.887	624.33	35.506	456.52	128.48	1141.5	212.51	1934	211.9	3667.6	12.019	1523.6	648.16	3393.8	166.29	1241.3	744.52	4934.4	826.84	7078	1612.1	7413.6	500.99	9163.4							73.342	2170.5	51.776	1415.4	44.328	2309.1	9.9283	1163.3	46.629
											89.558	1410.5	95.666	1244.6	67.549	1032.1	121.13	2108.9	203.07	2582.9	460.47	5003	250.46	2230.1	436.68	3094.2	248.03	1499.7	398.87	6078.5	185.03	1807.1	542.62	1902							82.174	1602.1	94.63	3060.3	14.811	618.69	65.386	1238.7	27.578
											44.298	800.54	57.935	1457.5	40.273	963.03	223.6	1232.6	135.14	1585.7	211.85	2154.1	253.4	1445.6	452.28	6662.3	87.892	607.06	410.32	5268.6	1642.2	7424.5	1705.9	12583							43.251	1281.3	47.465	1482.8	55.795	1279.4	84.769	1512.6	96.256
											136.49	1352.4	24	159.23	52.783	963.02	52.519	179.93	107.11	840.93	285.18	5869.1	364.84	2079	37.49	122.31	199.65	1375.9	771.96	8668.1	30.577	83.687	1361.1	10871							25.817	764.88	102.12	2022.6	75.294	1478.5	60.339	1329.2	44.829
											77.605	834.39	131.64	1506.3	259.65	2072.6	12.961	1360.6	258.59	1790.8	295.14	76.563	165.56	1183.8	942.49	4566.3	140.86	1361	746.77	6556.9	1538.8	6484.3	2286.4	13479							35.588	637.86	111.45	2759	50.715	1364.4	134.74	896.8	74.684
											70.746	1051.6	22.137	300.94	57.414	985.12	197.9	1905.9	111.16	1097.4	16.885	1658.1	214.7	1409.7	200.96	3231.3	311.28	1218	894.02	4665.8	1627.1	6815.7	214.62	3354.7							39.746	1265.2	44.168	1321.8	5.1278	20.899	56.718	1581.2	50.124
											263.38	6314.1	49.024	526.78	158.42	1718.4	10.694	1338	102.2	1053.2	77.222	915.56	303.33	1774.6	161.53	1344.1	486.89	2905.1	1566.2	6834.5	245.76	1374.4	164.41	1306.3							27.214	655.03	49.82	1326	14.24	343.42	287.88	3853.2	20.954
											92.193	1025.6	54.697	411.08	79.754	623.31	87.452	1084.3	95.858	1242.1	90.788	1914.1	250.15	1803.2	188.89	1256.8	279.54	2556.5	901.88	6565.3	1433.4	7036.6	923.36	9950.5							23.183	473.86	99.794	2686	50.315	1480.6	47.672	1276.5	36.943
											347.43	2705.9	34.477	377.5	158.71	1252.3	173.94	1861.4	123.85	1474.7	139.94	1134.7	160.96	1388.6	180.55	1161.1	217.61	1815.5	196.03	2356.2	153.63	2974.2	182.94	3667.5							46.763	143.66	73.995	1539.1	12.861	125.44	17.259	252.74	37.184
											75.954	980.25	114.12	999.42	65.975	213.42	176.24	1287.3	148.55	1486.2	320.71	2961.4	13.312	122.88	721.02	4901.7	715.93	3512.7	289.57	2087.9	209.25	1073.4	640.54	6224.6							30.372	856.54	100.56	2852.4	15.58	925.4	46.111	1008.4	37.681
											130.32	1943.1	139.48	1069.1	68.136	787.79	134.68	1344.1	83.703	622.65	139.83	962.1	43.404	386.15	292.22	2270.8	45.979	140.92	440.63	3701.4	613.03	2714.2	265.76	1943.5							19.217	520.41	11.112	802.9	19.932	129.41	64.884	1636.6	37.572
											128.78	1422.9	72.546	723	21.27	532.72	138.71	979.04	226.72	2286.7	86.937	947.6	374.98	1919.4	155.71	1057.7	173.15	1054.9	388.65	2195.7	973.11	5877.5	701.76	7064.3							21.929	556.04	65.773	1173.9	4.0912	24.703	29.984	791.21	29.254
											63.774	875.46	36.639	365.23	48.432	667.86	140.23	934.17	128.52	1047	230.66	1726.7	474.32	2692.8	442.89	2263.2	719.51	4139.4	295.43	3677.2	586.33	2812.9	210.33	2292							60.252	1871.5	49.508	892.67	14.441	1283.6	55.705	1341.1	51.62
											51.04	480.34	73.659	815.61	78.203	691	33.887	276.83	297.61	1672.7	82.61	733.14	563.37	4069.9	212.15	2548.2	60.902	1332.2	479.24	3287.4	1218.3	4686.6	726.73	7801.4							20.607	555.63	120.31	2702.5	29.702	301.73	45.017	1123.3	37.525
											35.185	372.57	29.452	314.9	154.32	1968.4	246.01	3983.6	166.65	1326	181.98	16.459	562.96	3764.4	49.987	162.42	575.4	3338.3	919.6	7957.8	678.25	2633.6	794.05	8918.3							23.433	548.61	62.886	3136.7	-2.2641	26.54	18.446	695.65	20.254
											53.402	920.24	90.012	852.62	42.525	129.83	80.94	1068.1	206.96	1473.7	76.248	1263.2	209.89	1291.5	236.57	1560.2	288.04	2103.5	1192.6	7803.7	1016.2	5977.1	90.217	101.82							76.511	1718.4	93.166	2079.2	-0.77414	34.563	19.372	234.65	41.749
											69.399	963.64	34.761	416.74	25.68	83.557	115.54	1305.6	46.396	617.34	30.168	416.62	297.12	2342.9	372.59	3114.4	205.65	1146.7	41.699	146.07	653.73	2720.9	1158.7	10938							41.162	1386.4	55.008	1330.1	15.638	939.96	27.563	924.85	60.058
											127.8	2540.7	45.698	622.42	31.145	88.895	186.97	1579.2	96.952	671.72	31.474	109.8	520.62	3572.9	336.88	3783.3	175.34	1164.5	1721.4	10433	899.19	5313.1	189.06	2851.9							6.1728	469.17	101.26	2437.2	52.322	1510.6	56.534	1619	31.384
											50.166	1189.7	30.079	618.63	30.807	92.587	91.262	1334.9	202.28	1321.5	167.15	1304.7	430.63	3594.3	256.44	2454.8	174.77	1756.7	788.64	8659.9	1057	5696.6	298.44	2172.1							24.525	976.69	95.898	2564.6	24.797	1229.9	52.121	630.71	48.765
											78.631	1045.3	77.555	675.9	29.602	247.28	78.077	1245.8	86.964	935.38	153.25	25.21	196.74	1865.5	137.33	1212	662.71	4391.3	1643.2	12685	256.56	4677.8	231.76	3490							1909.6	15511	67.983	2294.8	41.872	1254.3	52.149	1339.1	38.574
											47.669	829.66	56.9	689.72	81.006	783.31	115.64	1271.9	67.05	591.37	423.43	47.29	132.09	401.77	236.31	2170	470.52	2153.6	293.82	2676.8	753.75	3728.5	29.211	123.65							43.691	1531.7	60.495	2299.4	93.017	1149.1	19.934	1072.2	36.778
											65.027	762.67	150.51	1300.9	61.687	893.87	109.04	1415.8	159.56	1203.6	121.39	1139.5	172.74	858.67	335.38	2662.6	148.24	826.03	596.03	2394.5	736.61	8015.8	2313.7	9539.7							44.011	1357.4	125.85	3222.1	27.19	1019.6	46.105	1943.5	46.861
											146.63	1814.4	7.7834	272.2	34.647	178.2	78.471	630.57	193.33	1550.8	241.4	2461.7	352.72	2011.9	148.73	1069.6	36.993	3416.3	1368.5	15109	1916.9	7231.1	310.87	6159.9							46.609	1736.5	42.098	1046.3	21.506	1021.5	353.28	6718.6	38.259
											57.093	516.61	205.75	1849.6	35.624	167.71	152.61	1379.2	123.53	1178.1	57.469	812.19	124.04	428.7	444.94	7042.1	620.96	4010.9	413.44	4496.9	1226.3	6289.3	1243	6815							32.181	1445.9	41.412	1106.6	16.712	930.13	24.3	1024.1	47.95
											48.819	896.81	20.862	559.84	19.662	146.29	191.02	3067.7	161.5	1140.6	184.26	1781	118	2020	194.46	59.453	141.75	745.33	70.82	525.62	1224.3	6465.9	3322.2	12689							51.536	1800.5	68.507	2133.1	32.364	801.18	45.537	1484.3	53.14
											70.986	1531.4	157.62	2004.7	66.075	924.99	38.763	1558.7	127.67	1091.8	213.8	1866.8	372.29	3091.9	504.57	4009.5	87.325	619.93	487.34	5145	628.85	8280.2	1025.6	6969							38.486	1576	89.926	2012.9	9.4962	908.86	68.167	1864.1	77.119
											193	2372	69.103	999.27	122.87	1317.7	93.133	2769.6	100.35	604.22	167.63	3419.9	227.92	2624.5	199.59	32.105	83.737	443.71	989.43	4127.5	343.52	3018.2	642.51	4932.5							47.943	1242	84.726	1979.1	23.513	901.94	65.597	1389.4	5.8186
											66.142	322.39	72.004	883.9	77.727	1119.3	129.58	1231.2	87.517	907.06	104.45	1052.7	95.953	588.91	260.63	4069.7	144.6	1130.6	703.84	6038.1	110.46	2094.8	993.05	5993.7							38.775	1457	57.999	1098.5	34.956	1067.7	9.9454	1268.3	47.492
											84.625	829.08	69.158	942.24	182.07	2683.1	251.27	1975.4	64.228	410.91	245.08	2844.1	43.37	433.59	412.99	3614.9	131.97	2010.3	616.17	6561.4	269.04	2181.5	293.94	4975.2							1.2304	123.28	66.992	1408	65.82	1389.1	70.971	1182.9	39.918
											20.716	721.51	43.785	432.68	102.84	1348.8	55.569	612.41	70.065	520.62	172	1798.2	202.81	891.47	698.7	7037.5	121.01	580.27	41.983	260.32	743	5370.8	867.57	8569.1							38.736	1373.2	152.02	3590.6	59.411	1339.9	30.882	1307.9	47.592
											45.726	758.69	34.945	289.78	96.614	553.77	254.38	2325.5	177.06	1159.3	343.81	3125.9	314	2420.1	211.25	42.064	94.189	439.12	749.3	6104.3	540.51	3720.7	535.53	4235.8							37.541	1164.4	28.215	627.62	47.715	975.81	16.546	355.19	56.099
											72.417	1260.5	44.762	295.5	353.71	4009	182	1637.7	71.168	372.1	182.25	2687.3	380.23	2935.9	236.75	45.09	72.434	515.62	1138.4	5506.7	608.93	5266.2	1994.6	10512							26.323	1000.5	77.483	1602.9	67.257	1375.3	12.208	320.79	54.168
											89.742	1049	56.167	796.48	65.278	3386.2	121.13	1089.9	92.771	940.01	111.09	1032.8	244.65	1389.8	244.93	1942.8	78.271	667.86	946.82	5183.3	718.05	4150.3	260.95	2497							28.167	1233.8	40.065	1093.3	81.601	3274.5	44.432	1159.5	55.343
											126.37	1339.6	95.503	755.69	56.416	875.17	57.658	585.03	226.26	2082.9	58.362	617.27	34.414	277.62	28.171	95.087	291.52	2113.2	131.37	1952.2	621.76	7099.8	1134	10159							10.261	394.68	49.229	1407.1	16.762	26.815	84.102	1476.7	30.981
											24.871	306.02	45.081	397.09	74.006	1153.4	90.854	781.72	230.11	1909.2	165.26	2386.7	390.12	3117.3	427.58	2901.7	30.962	2512.2	95.595	326.01	809.38	3994.5	121.42	1208.3							4.5252	286.73	60.493	1561.9	51.992	1413.8	73.071	1318.3	33.305
											69.792	627.97	33.088	354.78	90.904	1106.2	79.703	823.69	140.32	1128	185.79	1963.1	403.46	2666.8	417.84	3403.9	133.09	781.26	755.75	3155.7	746.68	8636.1	767.12	7512.4							24.647	919.15	156	2783.5	15.328	34.143	29.875	1091.8	39.3
											102.54	817.2	81.708	716.59	205.68	2143.1	94.826	763.98	107.22	1229.3	297.62	2184.1	44.447	148	257.66	1462.8	113.66	647.59	937.56	3110.5	769.08	7608.9	329.13	3236.7							49.406	1573.2	37.22	1168	39.169	1167.2	5.994	972.61	44.141
											77.399	987.82	48.511	958.11	92.734	1281.8	12.915	446.21	115.1	1226.5	174.89	1704	353.66	1703.1	801.74	6068.4	18.881	264.93	1083.6	7147	98.115	1834.6	1442.1	13836							41.8	1378.9	85.118	3346.5	29.448	575.8	55.129	1085.6	24.015
											130.09	2573.1	44.443	341.8	22.786	316.34	95.647	817.2	14.6	347.69	141.97	743.8	412.61	5670.1	555.25	3051.2	75.924	679.77	517.03	3285.4	126.37	1641.7	1454	9455							85.745	1552.2	235.13	2118	43.517	1640.4	37.098	122.08	61.53
											90.058	1370.7	47.654	410.94	144.61	1424.3	145.79	1223.1	135.37	1331.2	172.24	2109.4	361.84	3267.3	364.93	2588.3	113.12	577.57	378.42	2685.9	870.75	6454.5	116.5	4978.6							39.757	1021	20.972	450.15	44.888	853.54	29.065	318	41.894
											103.08	1256.8	79.6	1099	16.949	248	127.19	1810.3	127.76	921.58	232.96	2066.5	219.11	962.49	146.62	946.54	40.789	3028.1	580.08	2916.6	1050	6666.8	1179.6	7903.5							39.267	1057.1	46.209	1136.7	17.897	24.983	36.096	1001.4	5.3561
											45.847	635.38	90.141	1094.3	49.545	742.72	103.66	827.43	64.775	6182	207.93	2271.1	485.72	2596.7	197.47	1540.7	242.27	2227.1	1578.7	5431	367.1	3114.4	863.76	6873.6							15.019	817.63	120.95	2429.9	59.087	946.56	50.75	1418.2	26.317
											136.62	2690.3	32.986	361.36	121.63	1711.9	73.141	607.41	114.95	1083.8	310.63	2659.6	327.08	2615.3	162.85	690.92	79.893	700.79	1420.3	5278.9	100.1	2109.7	799.56	11291							18.27	801.14	55.648	1513.7	26.139	690.57	17.486	735.78	17.684
											63.432	1127.4	27.844	1042.2	44.805	693.56	438.63	71.383	177.02	1943.5	287.17	2282.9	54.513	251.17	455.75	2640	285.03	1883.9	273.26	4395.2	477.58	2937	1908.1	11452							27.119	744.13	37.593	709.56	42.969	889.94	53.839	918.08	19.14
											128.26	2484	45.476	306.7	62.352	861.02	129.05	1414.4	129.56	1491.9	344.09	3916.7	468.3	2668.6	332.93	2326.3	437.92	1853.3	838.46	3533.9	1823.4	8701	459.36	3947.5							76.599	1813.7	39.579	1241.6	46.873	1492.1	29.933	882.19	42.195
											69.069	1393.9	76.428	1379.3	70.695	865	430.65	74.083	188.81	1496.9	103.4	1818.9	555.97	2657.5	346.01	2173.8	598.02	3087.2	312.68	3191.6	748.92	3416.4	990.87	6169.5							19.669	599.36	44.754	1388.2	36.014	895.6	44.586	1366.7	19.558
											35.28	192.15	101.53	1053.2	73.367	1132.8	107.63	871.97	232.55	2147.6	215.57	2381.8	214.33	2332.2	275.04	2040.6	495.85	2173.8	27.85	122.77	758.54	6179.1	1110	11817							51.169	1298.4	36.88	1186.4	44.185	855.5	20.055	772.19	25.068
											100.31	1034.5	110.89	781.28	132.63	1537.8	76.732	547.44	114.92	1590	422.31	4990.9	336.5	3028.2	370.36	2303.6	272.36	1662.5	116.74	1409.8	465.05	2908.8	602.12	5005.3							92.396	2036.8	92.26	2007.3	37.496	826.77	13.298	208.92	13.318
											72.625	1414.6	29.078	1247.8	136.64	1712.4	415.06	75.981	113.96	1066	205.59	1742.9	338.3	2593.2	123.74	1260.5	226.5	1561.9	260.89	2075.2	430.1	3693.2	488.21	3155.8							18.264	689.6	11.574	531.32	91.527	2894.5	74.519	1098	21.5
											58.516	577.86	8.3279	9.3155	115.13	1234.5	48.619	504.62	189.14	1812.1	165.55	1511.4	497.91	2052.5	739.49	4812.7	424.16	2266.6	471.49	3476.3	440.27	3881.9	955.16	6611.1							137.88	2901.2	46.373	1395.5	65.805	2284.7	187.81	3331.1	79.27
											40.202	572.72	34.959	1493.4	60.516	1007.8	154.6	953.97	43.944	639.13	122.86	1796.8	542.13	3428	564.89	3182.6	229.1	1629.4	583.94	5191.4	1241.9	6941.1	783.37	5112.8							37.136	1526.6	17.719	438.51	45.603	2139.9	55.748	905.26	7.0378
											107.59	1524	9.2722	15.539	67.743	809.7	70.65	629.58	225.87	2145.1	67.357	688.32	216.86	1864.6	483.08	3247.7	239.82	2305.3	250.47	2727.5	2216.4	7839.9	1455.5	11421							20.288	545.03	24.13	492.58	47.282	1561.6	13.419	-58.777	33.604
											35.871	448.37	132.26	2006.4	181.51	2503.5	225.21	1480.6	21.846	86.449	107.82	732.27	911.29	6639.5	377.7	2273.5	215.54	1597.3	816.87	5125.4	212.83	1984.4	1068.8	10851							35.922	1638.4	15.444	482.1	44.994	1237.5	36.134	950.65	17.932
											98.558	1364.4	7.3163	9.9015	45.74	844.6	46.845	307.83	302.72	2094.7	180.16	2544.3	528.7	1784.9	122.62	1191	337.56	1725.4	489.56	4300.2	823.87	5106.8	1840.1	10900							18.28	832.38	72.786	672.56	126.27	3546.2	63.959	1454.1	16.18
											47.501	687.48	68.023	756.26	90.205	1285.7	312.56	131.45	150.97	1435.5	101.83	68.929	477.78	2334.6	342.31	2347.5	334.38	2042.5	1825.3	12420	1232	7169.4	1262.5	12376							23.907	746.72	32.619	1313	43.617	993.52	36.434	537.89	14.222
											86.813	1200.4	121.48	1923.4	170.55	2233.1	152.65	1311.4	39.519	651.68	250.39	3795.3	665.49	3802.8	254.35	1970.8	197.64	1576.4	1044.5	5192.4	759.48	7102.6	2246	12122							21.111	835.61	97.586	2124.7	24.631	781.63	62.835	1320.4	7.9683
											64.859	1136.1	82.36	761.84	131.82	1627.1	105.05	865.09	169.12	1360.5	169.11	1533.5	571.1	2908.9	247.29	1616.4	344.22	1955.7	353.19	2828.7	856.06	4386.9	26.283	95.25							21.896	678.27	108.37	3579.8	17.189	41.01	159.72	2936.7	20.832
											38.479	977.62	63.334	893.71	107.87	1274.3	129.39	759.8	198.96	1890.3	224.66	2301.2	319.5	1884.2	380.62	2872.5	144.88	1295.4	2369.1	12153	758.83	7302.2	1024	7568.4							16.746	688.32	16.826	550.23	50.222	1456.8	32.293	765.38	21.898
											37.823	798.25	105.49	914.13	145.74	1545	188.91	1093.7	88.749	1371.7	208.74	1262	369.81	2086.9	434.61	3142.9	390.31	1973.2	1179.4	4340.6	243.97	2853.2	904.11	6885.1							19.048	698.58	17.548	486.15	102.75	1963.7	45.119	1084.2	17.153
											66.033	879.61	122.72	1530.7	93.002	1335.4	166.23	1945.6	236.32	1240.4	131.06	2150.4	434.95	1865	89.504	583.9	225.01	1499.7	407.79	2287.6	551.1	4326.3	1274.3	6917.3							19.837	740.94	80.299	1572.9	24.686	799.95	23.807	812.99	19.682
											371.44	3970.8	202.09	1511.9	146.85	2437.4	199.16	1618.4	110.95	888.41	102.23	889.21	536.43	1914.7	350.39	2562.5	161.45	1151.1	1063.7	4379.9	465.32	7173.9	628.47	5156.7							47.888	1458	39.422	832.74	43.703	1469.4	41.493	1185.7	16.718
											47.875	663.14	123.44	1099.7	89.2	1205.5	19.203	183.18	234.8	2791.8	124.36	1159.2	314.62	1682.2	191.04	1954.2	176.84	932.44	1328.8	6963.7	728.18	5261.8	394.6	2985.4							19.871	414.95	15.248	463.92	42.99	676.7	96.491	2280.8	13.026
											142.72	1399.5	160.48	1020.2	137.4	1538.2	90.738	861.41	82.578	929.43	100.77	848.69	713.11	4088.5	152.86	2004.9	218.5	1776.2	1646.8	6302.1	29.676	60.258	1184.5	6531.1							29.687	585.14	66.914	1635.6	76.019	2755.3	26.792	835.87	25.176
											55.027	1141.9	119.13	1256.7	190.32	1936.4	111.42	714.84	150.31	1170.4	174.6	114.41	298.47	2142.5	68.87	1502.7	40.382	248.3	511.55	2735.7	62.522	2007.7	2146.8	11872							31.561	761.15	14.941	381.77	105.57	3996.3	79.1	1652.9	36.942
											160.66	1964.9	102.59	1029.8	57.108	1126.4	128	705.89	116.66	2154.3	188.14	2480.1	398.94	2432.7	343.7	2027.5	376.59	2858.5	290.7	2359.5	743.72	4046.6	303.07	5203.3							33.847	724.78	42.435	1585.6	95.169	1471.3	37.171	1156.9	21.956
											52.671	642.13	85.021	726	125.37	1362.5	69.33	700.68	246.79	3500	143.18	1712.2	597.97	2101.5	786.54	6762.6	408.91	2822.3	1402.8	6519.8	764.14	7862	132.84	2567.5							12.417	487.13	34.667	895.45	36.738	1216.9	43.414	702.9	-0.92551
											116.08	1140.2	96.194	733.85	63.73	1001.2	500.93	103.61	158.31	2086.9	271.44	5317.4	45.587	145.72	238.86	1892.5	279.67	2125.6	737.84	4588	232.82	3756.5	454.96	2628.2							33.355	834.92	34.232	1313.8	33.059	2659	25.47	737.37	14.964
											44.82	196.49	34.228	305.03	72.034	951.62	85.024	1353.2	71.71	833.67	119.45	1776.5	78.586	350.69	264.7	1952	91.182	2226.8	944.7	7191.4	1102.1	7167.5	494.41	4503.2							24.527	-23.974	41.437	1150	73.718	2315.9	27.498	522	22.131
											88.284	1069.2	33.498	299.01	132.65	1465.5	57.765	469.05	256.02	2704.7	80.043	712.94	584.72	3040.9	267.14	1838.9	285.63	2593.5	364.9	2116.9	1132.3	7044	720.62	4430.5							46.203	1339	16.513	596.9	48.044	888.33	100.85	4120	24.771
											229.01	2300.2	77.563	995.55	153.82	1717.6	283.1	1809.3	75.713	790.45	230.57	1778.8	334.47	2300	348.7	2621	408.43	3012.6	637.19	3704.2	1140.4	11551	365.57	4311.4							31.178	751.45	57.695	1862.7	84.728	3000.1	67.784	1756.4	51.816
											168.35	2400.1	49.189	427.21	75.324	1068	76.764	760.19	187.52	1722.3	156.04	2374.4	377.07	2024.5	390.63	2804.6	540.06	4915.7	664.96	4056.8	457.53	4785.4	368.15	3678.2							30.032	1258.6	44.696	1357	33.706	1241.7	10.766	-52.357	41.777
											53.623	891.71	93.459	655.84	72.013	1054.5	169.18	1128.1	84.009	989.93	155.57	1648.7	641.93	3164	252.28	1640.7	511.49	2859.3	1597.9	5700.2	1006.6	7566	1821.3	8636.1							20.835	756.24	92.075	2379.2	55.527	1097.7	42.718	353.44	45.144
											70.718	1009.8	145.63	1191	73.993	1137.9	152.66	1290.4	72.818	732.19	107.36	1580.4	637.93	2758.3	522.18	4165.4	462.54	3140.7	1144.4	13844	1409.8	9224.2	474.21	4161.5							17.476	745.46	26.14	701.13	50.033	1733.5	79.603	3089.7	19.771
											92.843	1175.7	34.988	297.47	134.6	1550.7	122.87	918.94	270.23	3299.6	439.39	4323.5	97.249	1393.3	164.49	2103	644.33	3826.6	767.16	4972.3	502.31	4740.3	264.38	3011.1							34.33	681.97	57.24	1632.7	57.981	2529.4	83.833	2313.3	42.017
											48.515	653.02	80.03	935.44	62.227	911.81	34.904	419.71	172.94	1368.8	511.63	4095.6	415.12	2780.8	279.53	1677.6	335.04	1905.4	867.61	3333.3	1741.9	9291.8	602.53	5242.3							34.235	1040.8	20.61	869.61	86.773	1375.8	7.3406	-71.368	31.24
											89.177	1169.2	23.164	531.28	37.855	1065.8	128.36	1086.8	44.304	739.89	62.819	694.69	123.94	604.96	422.44	2762.8	575.26	5030.2	433	3648.2	1709.7	6960	439.71	2045.5							154.64	2771.5	92.55	2516.3	88.978	2810.3	32.305	1338.2	9.3488
											63.236	213.81	173.81	2044.3	89.869	1389.1	143.21	1342.7	192.48	1719.9	96.117	1126.4	437.92	2394.6	151.72	1140.7	568.96	4444.7	1143	8100	798.72	6806.6	1096.4	9800.1							25.742	808.96	30.484	541.35	64.998	1198.7	41.112	1249.5	41.329
											36.542	528.35	73.561	612.85	48.126	853.48	133.68	855.01	88.145	1101.8	138.78	3382.4	387.33	3440.3	137.72	1109.2	359.93	3201.3	879.49	4949.3	1167.5	7450.5	65.656	714.34							40.742	1012.9	56.517	1575.3	63.413	271.35	35.458	1155.5	16.366
											39.059	540.64	229.23	1862.8	66.743	941.82	117.3	966.68	217.09	1489	169.19	1324.7	185.28	572.84	66.976	1031.3	240.01	1982.4	500.13	3303.1	764.95	4674.2	957.41	8391.4							39.104	1270.2	119.05	2027.5	17.384	35.184	72.872	1625.4	76.58
											36.302	455.01	30.626	1353	77.949	1321.9	179.93	1077.7	335.9	2282.2	346.75	3863.6	280.28	1264.2	176.55	1787.1	139.43	1039.2	1060.4	6261.2	1016.3	9786.9	580.49	4441.1							28.004	884.67	50.881	1726.5	106.91	1738	70.56	1179.9	24.346
											13.203	271.44	266.44	2679.3	135.86	1774	71.711	490.14	152.04	1260.1	135.3	1198	38.873	287.32	290.89	2123.3	447.5	2242.1	413.95	3189.9	469.2	5007.6	1148.6	8294.9							66.351	2178.5	24.138	730.03	83.064	2767.8	59.554	1745.8	32.892
											37.221	483.11	70.274	1147.8	38.816	262.36	137.3	1175.9	156.57	1597.1	85.225	1042.1	291.53	1420.3	227.35	2499.5	393.07	2478.2	320.22	1374.8	572.43	6417.2	765.77	5482.1							76.157	2230	23.174	976.85	75.416	1830.6	67.058	1629.4	50.963
											82.586	1559	35.494	299.28	84.248	871.52	54.772	859.51	205.7	1713.7	148.68	1453.9	74.626	443.91	453.76	4483.3	382.09	2221.5	567.15	2303.6	1321	7639.7	493.47	3398.7							118.66	2809.5	70.918	749.72	17.006	38.649	15.452	798	51.628
											38.566	536.19	152.13	1655.5	38.038	1059.5	147.99	1060	118.36	1354.2	181.09	1635	210.65	2054.5	270.33	2166.1	136.69	1099.6	921.51	6768.1	442.3	2030.7	856.1	6217.9							43.215	1407.4	45.08	1655.4	55.38	1217.1	54.453	1163.8	32.084
											63.793	1320.9	186.79	2048.1	151.23	1704.8	98.513	834.43	225.11	1990.1	96.312	1174.1	122.6	1559.7	233.09	1328.7	129.37	932.61	457.27	6337.2	1282.4	6382.7	31.979	3512.4							77.242	2466.7	29.423	77.706	47.965	1158.2	58.918	1257	49.607
											76.522	191.18	194.43	1760.3	72.296	978.59	141.34	1323	129.18	1676.9	123.4	1313.4	410.23	3793.5	147.54	1498.2	307.22	1517.1	525.51	3082.9	795.03	5146.5	677.57	3979.4							164.03	400.17	59.278	1911.6	48.305	1801.4	61.933	1320.4	49.027
											80.307	698.54	78.575	1099.5	77.34	980.52	92.356	968.84	116.26	1492.3	177.08	1582.4	256.59	3556.7	39.314	248.29	136.39	1175.9	1010.1	4231.4	807.71	2064.2	1098.7	7706.1							42.009	1834.3	30.779	640.22	71.301	1598.3	58.517	1352.8	29.242
											20.764	285.84	321.95	2956.7	62.424	1055.9	100.87	1171.6	134.69	2156.5	189.79	1362.9	254.1	1584.2	419.49	1798.8	37.367	441.28	134.16	2761.5	541.7	1232.2	549.84	4039.6							32.925	1125.3	74.822	2040	62.059	1514.2	28.524	780.74	54.488
											84.863	1194.7	220.53	2126.2	105.45	1447.3	130.39	1373.3	318.49	2440.7	191.27	1359.8	122.99	1183.8	80.648	840.37	128.88	1009.3	777.49	7318	1472.1	6700.8	1088.3	7962.9							144.42	2126.9	69.632	1675.2	21.262	897.4	50.145	1047.2	46.227
											42.744	428.21	28.151	243.28	86.971	1547.6	128.69	45.3	307.7	2801.9	99.676	1115.6	295.42	2633.8	96.909	1166.3	50.449	426.2	732.91	3182	1212.7	7240.1	691.43	3882.2							34.144	1204	13.39	24.712	58.121	1176.7	43.653	1070.6	106
											55.845	606.69	171.89	2014.9	97.144	1097.8	150.72	1397.9	103.69	1143.8	101.3	1015.1	387.33	1837.9	543.46	6356.5	218.26	1700	341.63	2654.8	773.89	3680.6	1053.6	9670.7							46.992	1343.5	103.7	1033.8	93.161	1360.3	49.632	1041.2	57.251
											66.579	668.43	34.781	386.08	98.113	1186.8	140.09	1645.6	66.864	472.98	159.13	1363.5	385.92	1416.3	336.55	1420.7	103.66	403.62	770.47	4848.2	1044.8	7050.1	2119.7	7169.3							45.9	1306.4	25.928	783.4	37.99	1242.4	56.377	1175.8	44.62
											41.498	664.06	134.94	2462	103.23	2329.6	108.57	956.44	207.12	2499.3	207.28	1322.6	317.17	2868.2	647.3	4907.1	258.31	1912.7	614.71	4630.5	411.03	6663.9	985.74	5957.3							30.545	1064	39.346	940.65	42.913	959.46	39.135	850.19	58.975
											52.277	1420.3	80.552	636.26	123.86	1727.4	283.62	2150.4	108.64	1426.4	140.2	1433.5	196.16	2130.4	363.67	2289	747.76	6075.9	40.277	94.517	1427.8	6824.4	707.92	7027							25.882	754.46	34.281	105.19	52.671	1355.6	103.01	1751.6	33.668
											43.78	477.67	85.811	1736.5	87.698	1114.8	324.6	1987.4	106.35	1997.6	82.164	550.21	614.69	3617.1	149.88	1006.3	396.77	2533.3	27.758	51.822	158.09	2432.8	760.39	5439.3							46.965	1253.2	97.604	2321.2	39.924	679.64	44.558	872.68	94.921
											122.18	1043	177.12	1619.8	14.59	164.41	206.19	1451.2	31.645	313.38	176.24	1618	203.64	2320.8	195.47	1970.7	224.04	1593.6	394.6	2495.5	422.77	5247	1442.9	7538.7							31.285	671.02	47.388	1140	44.712	1018.3	91.566	1321.1	2.044
											105.37	1129.5	122.42	1346.7	82.401	1216.2	135.93	1056.2	23.227	277.79	215.69	1358.4	354.6	3163.7	59.912	190.95	276.26	2016.8	530.53	4795.9	45.827	1988.3	866.31	8287							15.185	864.51	40.221	1177.6	48.663	1231.5	67.323	1047.7	67.557
											80.713	616.01	111.86	2395.5	125.84	1755.2	269.23	2112.3	177.37	1483.5	257.44	1844	177.01	2381.6	49.208	154.85	377.92	2373.6	742.98	4075.6	125.68	2173.4	1522.3	9987.5							36.237	852.65	47.96	811.25	42.285	1342.5	34.746	965.42	25.479
											45.099	512.75	115.32	1292.8	122.21	953.97	131.55	1372.1	331.85	2630.4	93.9	36.308	340.24	2535.9	50.178	13821	95.566	560.52	282.19	3695.3	712.48	3881.2	1254.8	7796.5							21.732	711.89	57.189	1613.6	39.38	672.17	102.04	1655.8	56.748
											31.727	409.26	159.12	2287.5	113.88	1434.7	66.377	1147.6	262.78	2119	105.14	1177.7	33.64	92.587	117.81	1590.7	377.03	2509.4	99.861	408.53	559.96	3804.2	750.76	6467.8							53.806	965.35	29.472	53.227	38.112	702.02	37.974	984.78	31.146
											6.0322	24.861	92.815	1157.4	138.67	1656.3	294.39	2370.1	110.05	1709.3	132.26	898.39	419.76	8310.7	726.41	4900.5	247.51	1752.8	1409.4	8032.4	45.191	234.7	372.1	3153.3							34.102	-11.806	89.287	2590.8	43.692	738.65	33.806	881.19	98.97
											48.581	490.34	144.79	1165.9	11.74	56.155	162.51	1251	399.65	2860.8	61.174	678.68	65.808	331.02	116.5	1059.6	185.35	1142.7	774.63	5755.6	355.74	3048.1	510.94	7318.1							136.42	2192.3	34.26	1116	78.717	1816.4	55.009	1667.8	45.288
											88.74	1331.1	160.33	872.41	12.345	55.633	105.9	773.56	212.71	4600.9	138.42	1105.7	841.3	3979.7	446.6	2422.8	209.46	1567.9	900.11	6022.5	920.46	3203.3	357.39	4333.4							34.443	767.07	54.524	1191.4	92.595	1578.9	45.816	993.51	43.541
											65.96	1488.6	78.42	1152.1	33.673	100.6	266.83	1938	158.99	1716.1	98.07	1099.4	531.95	4480.6	481.31	3611.4	375.54	3044	745.4	3453	1127.4	6014.9	761.05	5541.1							38.331	787.05	61.277	1659.8	39.481	587.44	63.805	945.46	42.632
											96.26	965.41	96.623	1529.7	161.05	1732.9	116.16	758.79	172.94	1495.3	83.87	781.96	363.47	2380	751.25	5703.4	209.7	1771.4	849.4	6596.4	635.68	5914.3	1562.5	7740.6							33.751	711.82	23.94	28.435	49.688	1213.5	20.367	524.49	30.435
											70.7	616.66	144.93	1387.7	91.181	1081.3	283.12	2152.7	206.47	1478	262.39	1563.1	556.23	4481.2	383.91	2603.3	127.77	1535.2	1054	5659.5	1535.3	7515.3	1276.4	6723							19.85	-56.709	36.447	1131.1	48.458	1193.9	99.689	1744.9	32.279
											113.66	1202.9	121.48	1389.3	57.46	670.54	274.02	1749	175.07	1454.3	87.604	1586.7	85.505	670.74	467.99	5174.6	360.08	2228.8	609.74	5872	210.31	9607.3	1826.4	9482.8							35.284	1068.4	52.943	1862.1	39.879	743.88	24.516	517.84	33.016
											72.781	1434.1	149.1	1292.6	12.68	33.222	81.301	1584.6	261.82	2732.7	188.24	3370.1	588.28	5058.7	435.56	2603.4	336.3	1668.4	584.72	5013.2	359.01	5135.8	3997.1	13954							43.542	1130.3	75.434	2124.2	41.961	1116.1	23.515	524.33	31.805
											45.942	573.95	62.977	985.59	139.52	1722.4	54.737	430.54	262.95	4653.3	115.25	70.632	324.19	3186.6	349.95	2294.1	130.5	1807.1	359.58	2434.6	1178.2	7583.6	274.19	3254.8							76.318	203.32	56.167	1308.4	52.326	1384.2	92.196	1371.3	274.97
											79.341	1378.1	120.18	1176.9	29.068	63.054	46.856	373.11	145.67	2313.5	102.63	1006.1	771.7	3943.9	439.18	4197.9	500.1	3262.9	408.62	3469.2	303.71	4007.5	286.61	6192.2							22.631	837.93	63.804	1918.8	49.758	1472.3	51.974	1343.8	37.99
											32.901	170.47	155.09	1146.1	123.27	1534.8	79.902	671.17	47.977	504.54	98.274	1611	834.43	5483.4	372.65	2703.7	578.51	5468.4	605.32	3498.7	855.25	5767	1648.6	8120.1							40.889	1018.8	8.86	417.25	61.033	1258.5	33.794	799.94	34.299
											46.071	561.55	16.063	18.559	163.67	2485	163.51	1234	127.12	1909.9	80.636	21.212	147.18	2602.3	645.34	4350.6	164.67	1128.9	417.98	2915.5	725.73	6938.4	65.748	2536.4							53.661	1247.3	35.844	940.35	51.734	1608	38.385	1595	53.28
											81.641	1685.5	68.293	31.842	122.99	1901.8	144.93	109.7	178.64	2759.4	188.98	1394.5	239.7	1224.9	816.94	4049.2	223.03	1468.8	623.56	4866.5	1486.9	8786.6	39.034	4169.9							33.621	1214.7	23.086	909.73	51.988	1507.2	104.24	3276.6	4.9865
											66.787	1218.8	67.274	32.314	2504.7	14348	73.011	1060.9	165.96	1896.2	173.4	1378.1	78.951	662.75	132.37	49.809	259.83	1155.7	353.71	2726.5	38.09	6479	51.945	5234.9							34.599	1969.4	73.663	2295.5	46.297	1072.3	44.306	831.12	68.019
											35.987	235.71	42.734	13.762	107.14	1321.3	66.726	521	108.18	883.09	61.84	789.41	256.78	1359.5	623.7	3945.9	379.5	1592.6	604.7	3682	1446.5	7204.1	1964.8	9979.3							31.644	1029.4	91.55	2234.7	79.013	2408.8	20.99	1374	51.915
											153.82	1622.4	96.022	230.45	27.12	49.543	102.26	734.72	56.229	2362.2	121.74	1787.5	200.19	2598	212.12	1696.7	187.88	1193.7	993.5	4747.8	626.35	6220.8	3188.8	12114							43.983	1541.8	26.513	898.87	62.93	1631.3	21.62	448.26	44.486
											324.47	3176.1	40.208	19.403	94.871	1024.7	129.71	1204.1	218.96	1615.7	85.033	6.0368	30.438	90.521	428.9	3320.9	255.92	1917.5	473.82	3398.8	1386.3	6523.8	184.79	3365.3							44.852	1440.6	58.555	2290.9	56.932	1653.2	71.326	1217.2	35.62
											46.561	692.78	62.213	665.48	69.574	1580	112.5	1060.3	264.55	2514.9	185.47	1436.6	341.67	3296.5	609.2	3793.2	153.42	2269.9	264.54	3467.6	82.12	5015	292.64	4312.8							69.485	1471.9	20.716	32.814	51.199	1562.9	97.543	1576.1	34.275
											62.404	1367.6	83.556	1116	47.151	729.83	146.89	1104.1	335.67	2513.6	203.6	1988.9	250.57	1927.4	519.17	2917.6	430.1	2648.1	239.35	2988.6	928.46	6477.2	582.45	6888.7							49.473	1481	71.524	2094.5	58.585	1642	13.369	931.39	42.503
											158.51	1590.8	44.025	860.84	215.05	2843.9	98.873	1308.1	158.29	1180.2	54.6	14.362	125.37	2846.6	425.12	2576.4	489.8	3712.1	116.61	765.68	466.04	5417.7	1837.3	9388							52.272	1078.6	10.209	225.19	30.994	823.4	55.684	1196.6	17.508
											29.217	582.86	88.135	718.62	222.2	3208.4	107.97	1216	91.988	709.28	173.62	1329.9	239.84	1654.6	167.38	1120	694.62	6793.6	106.69	1062.9	417.78	4713.6	470.3	3760.5							37.091	860.25	48.252	1636.7	44.781	1204.4	74.111	1446.1	30.719
											102.07	1380.8	63.162	887.24	182.33	2424.9	137.89	1268.3	272.68	3897.8	106.14	697.95	191.13	1390.8	316.08	3025.6	231.98	1716.7	919.59	5078.1	742	5702.7	1001.6	3795.7							69.088	2007.4	26.341	1086.9	51.198	1551.1	12.777	809.04	28.171
											63.672	900.12	77.855	933.83	50.844	1179.1	183.65	1950.7	66.143	1042.2	74.402	1897.6	179.78	903.37	501.03	3223.5	148.2	1292.2	873.06	4276.6	22.777	79.266	440.1	5291.8							70.372	2376.1	64.384	2305.3	32.939	231.99	37.882	746.87	29.373
											28.906	158.54	128.47	3036	124.13	1502.2	146.24	1164	169.23	1126.9	150.5	1521.2	300.9	1540	563.79	3551.1	247.84	2091.9	1004.9	4935.6	1005.1	5001.4	478.05	4321.2							39.427	1437.3	46.661	1740.8	82.767	2276.4	76.615	1916	31.232
											86.438	1283.5	109.32	1186	67.822	909.01	84.944	652.45	219.95	2882.2	289.97	2364	180.48	3515.6	456.95	2134	213.59	1535.7	293.74	4179.2	715.4	4393.2	690.43	6018.7							52.714	1383.4	33.378	2078.7	40.781	1384.7	14.674	1249.1	29.573
											99.471	1048.9	53.789	679.21	48.943	722.07	124.51	978.55	205.24	1912.6	118.77	976.94	635.43	3950.2	392.82	2536.8	40.643	125.53	1421.5	7395.7	897.56	6734.3	385.85	4079.7							26.214	945.14	15.975	257.85	75.74	1193.9	24.914	470.9	41.967
											34.906	471.5	72.084	812.94	186.3	2629.1	185.29	1362.3	307.79	2301.7	104.03	887.88	250.34	1474.9	165.39	1301.1	201.45	1668.7	1357.4	7932.9	605.25	4330.6	100.77	1733.4							13.674	800.99	50.77	2016.9	58.296	1161.3	85.47	1637.4	27.934
											72.533	1313.1	41.941	405.83	120.61	1225.3	99.96	690.47	175.1	1569.7	54.532	1279.8	216.92	2203.5	502.09	3779.2	490.86	4833.2	965.88	7206.3	484.47	6620.5	2746	12407							29.834	1882.8	96.702	2175.9	45.236	1327.1	40.19	1580.1	43.664
											96.041	1496.6	21.291	503.39	60.506	781.52	108.66	846.24	152.46	1208.7	53.193	25.317	641.82	4577.4	114.35	2820.6	220.1	1830.1	422.25	2433.1	638.72	7178.8	1319.4	7494							41.906	1373.9	47.159	1247.7	72.298	1202.7	41.622	1562.5	31.218
											95.03	1516.8	116.04	1447.1	100.64	1532.8	172.22	2292.2	101.21	1180.1	32.117	114.23	424.75	2403.4	446.39	2828.3	356.2	1952.4	934.32	5460.1	578.07	8386.8	133.91	1253.2							39.376	1076.1	42.058	1313	45.517	1414.4	65.409	1088.8	30.651
											104.55	1333	66.641	909.14	56.812	733.24	122.86	1061.9	138.76	1050.7	144.19	1178.8	331.1	2344.5	417.8	3606.3	500.68	3713.7	412.66	4906.2	363.5	5164.3	1319.4	6196.7							42.473	1514.4	6.9949	163.36	33.159	1160.5	28.703	657.19	7.4471
											86.28	2832.4	74.495	912.44	41.391	411.99	92.015	1318.3	149.92	1090.6	144.36	1445.4	610.63	3203.3	599.03	3913.8	486.97	3030.2	466.89	5028.1	543.83	4454.3	1590.8	7160							9.6055	33.971	32.777	1371.9	14.758	53.915	72.21	1471.9	37.67
											109.68	1361.3	46.566	670.61	69.659	529.73	164.56	1221	352.29	2477.7	118.03	1460.9	405.21	2307.3	292.42	2590.5	499.48	1108.5	121.61	271.74	658.26	7314.6	934.81	8388.9							2.4679	266.86	13.071	265.03	55.756	1376.6	76.89	1876.3	49.897
											27.116	116.73	51.173	769.71	49.635	802.44	124.36	1334.3	358.47	2610.9	50.253	27.888	455.77	2774.8	546.11	2904.2	628.65	4413.4	305.09	3597.1	731.92	4508.1	342.19	4468.7							12.309	335.77	80.703	2631	38.211	1373.4	83.23	494.74	34.085
											272.84	4867.4	89.461	1325.3	46.941	963.83	174.3	1942	53.472	871.93	68.164	870.65	436.35	2272.9	371.12	1939	270.31	2169.4	382.3	5715.7	847.53	6038.4	115.77	1818.5							31.938	61.573	37.703	1126.5	121.12	2809.3	540.99	5719.2	45.075
											145.15	1355	15.867	429.29	111.59	1976.6	117.7	1163.8	181.83	1127.5	59.865	658.68	589.78	4344.7	44.895	155.1	118.8	40.302	520.64	1161.9	570.12	5912	2090.6	8122.7							53.705	1420.7	21.354	1178.4	52.64	1562	25.578	1086.2	38.554
											192.72	1949.8	90.511	1269.7	68.984	1314.9	359.15	4298.7	42.212	131.57	53.128	66.438	537.98	4134.9	470.19	2421.1	634.96	5601.3	114.84	633.28	718.88	5880.2	459.06	2594.7							23.194	779.75	79.919	2241.5	35.724	1196.1	34.981	604.52	13.004
											139.58	2224.1	126.97	2594.9	75.762	2272.5	129.61	1185.3	303.95	2595.5	152.27	1579.1	543.23	2520.7	301.99	1778.6	623.25	352.25	1076.3	7846.5	189.07	2928.2	252	852.66							25.676	847.85	34.649	915.63	67.255	1751.9	29.054	838.9	27.657
											80.133	929.59	34.067	404.11	51.562	2160.9	49.843	588.86	131.27	1033.8	77.321	682.69	71.235	190.8	420.07	2345.4	337.96	5160	1253.6	7566.5	575.69	5131.6	569.23	4504.4							30.769	1169.3	69.99	2222.3	67.314	1487.6	23.408	1116.9	31.483
											68.044	1256.4	73.048	1449.4	75.606	1524.6	126.64	939.17	227.25	2246.9	135.94	1312.2	203.04	1502.6	695.78	4300	347.5	4148	933.72	6723.1	974.34	4618.9	510.46	5368.5							41.966	936.7	26.069	1068.2	38.357	714.99	48.848	991.06	91.095
											166	2507.6	72.663	1250.7	118.96	2149.9	139.3	1369.5	260.66	2142.8	204.35	1027.1	536.58	2259.1	49.258	2217.7	27.441	98.976	564.97	8644	562.75	5815.7	1133.3	6484.9							6.1536	312.93	36.439	907.22	50.272	1276.8	25.66	610.65	25.933
											63.557	1053.2	116.44	1603.7	236.82	3711.4	272.96	2459.9	116.74	1087.6	321.88	1722.1	566.9	2642.5	335.73	2007.4	562.62	4149.8	851.38	5971.6	19.728	424.07	494.07	5806.5							20.943	616.29	60.726	2067.1	41.089	909.84	24.843	1209.6	31.883
											150.31	1293.8	154.63	3072.6	66.811	1164.4	40.754	387.53	215.3	2355.9	163.74	1752.1	79.203	2183	56.452	2482	26.739	93.609	448.69	3782.7	737.33	4384.1	271.17	3349.9							19.21	865.88	36.729	1434.6	45.434	1114.5	38.312	1091.6	27.909
											289.48	4488.4	33.101	703.05	60.37	667.01	71.224	620.32	54.409	655.21	194.47	1972.4	157.91	1205.2	218.91	3088.5	459.09	4887	528.01	6442.1	249.11	2856.1	1134.4	6695.5							123.66	2931.6	46.523	1731.1	49.189	1245.1	45.592	1230.5	45.05
											119.47	1633.3	47.344	541.79	70.718	1123.3	185.57	1615.8	56.571	193.51	54.221	524.96	221.37	953.59	319.51	4849.5	26.108	2293.5	1496.9	7624	360.73	3299.6	670.57	4924.4							17.114	529.79	50.395	1700.9	62.137	1928.7	31.62	636.88	28.448
											139.14	2192.5	43.653	593	47.764	812.87	82.742	636.8	184.13	1393.9	149.73	1306.9	347.32	2278.8	181.05	1485.1	1020.3	6383.7	205.47	2143	506.69	2519.8	1931.5	10889							62.481	1339.2	45.235	1404.5	69.391	1415.6	22.337	482.42	25.703
											111.15	2180.7	52.192	1052.9	49.854	637.28	107.58	1230.2	214.15	2337.8	191.86	2295.4	387.55	3698.8	434.81	2643	657.81	3455.2	942.59	5243.7	867.12	3916.5	62.709	388.83							21.761	338.7	32.128	773.65	40.869	137.28	25.269	398.07	149.7
											41.013	321.15	59.255	932.78	149.88	1926.7	131.06	1236.6	166.86	1727.2	114.2	810.34	788.75	4118.9	323.22	2358.8	567.85	3002.1	1084	4274.3	98.637	1953.7	1132.5	8983.6							8.3902	31.628	63.299	1601.9	56.665	1199.2	49.474	1453.9	34.092
											94.978	1217.3	21.49	574.94	104.14	1628.9	84.841	750.02	199.96	1811.7	122.85	1123.7	178.34	1036.6	364.81	1941.7	256.18	1459.2	410.05	3592.4	116.8	1695	1228.8	7112.7							33.464	539.67	53.081	1620.5	53.412	847.41	58.124	1266.3	72.387
											72.399	791.43	74.721	1340.1	77.183	1572.1	115.83	1151.2	212.75	1991.8	41.116	561.07	244.54	3146.1	41.644	153.17	414.52	1986	1280.2	5975.5	781.25	5641.9	113.86	3840.4							27.467	1011.8	57.143	1544.4	13.352	498.14	31.1	761.28	30.686
											91.454	1568.5	104.29	1107.7	72.074	1405	82.039	736.83	38.589	360.63	209.21	1783.2	417.72	1732.6	260.3	1445.7	327.02	2180.4	1088.3	5885.5	632.75	5350.9	949.87	1367.6							27.638	884.45	54.337	1846	22.67	1072.2	68.317	1477.4	36.747
											32.018	719.63	34.731	952.88	94.86	1282.1	109.3	914.63	86.593	897.47	106.19	1001.3	406.3	4197.6	379.45	2183.9	355.17	2232.1	637.18	3869.3	235.59	4749.7	904.57	7093.6							12.42	575.95	38.919	1748.4	50.364	880.93	67.064	1607.5	43.626
											102.08	992.59	70.819	1257.3	48.791	1268.8	122.22	1206.6	147.5	1453.8	281.66	2248.9	72.878	1654	304.26	3129.2	981.58	5069.5	276.66	3296.8	1043.3	5289.2	588.54	3120.4							55.771	1636.7	58.756	1619.3	45.758	973.65	111.23	2283.5	34.297
											92.595	941.31	57.284	922.59	36.606	118.41	133.43	1962	340.14	3150	41.932	684.54	812.38	4962.4	119.17	1045.2	484.21	3265.7	433.52	4974.6	1078.4	6446.7	427.35	5387.8							14.694	267.94	31.702	889.29	41.841	1345	101.23	2042.1	38.807
											77.595	1463.6	95.502	1693.5	91.952	1789.5	59.339	1049.8	232.12	2710.3	157.79	1031.7	295.55	2029.2	279.76	1988.6	383.05	2289.6	484.3	2972.7	284.18	2294.8	463.83	6653.1							23.662	99.938	52.799	1177	20.176	755.77	48.63	1668.3	45.353
											144.09	1287.6	143.44	1500.6	56.788	776.77	185.11	1687.8	70.592	1360.7	222.49	2296.7	443.77	1910.7	380.5	2060.6	103.73	548.15	1957.4	9046.3	895.35	6010.1	415.25	1646							10.929	38.015	13.202	39.716	57.29	1219.5	66.869	1478.4	44.926
											166.92	2881.9	38.02	671.64	56.286	1315.6	42.969	369.42	138.35	1522.1	74.022	932.25	177.12	1156.3	476.96	2957.1	509.35	4223	480.63	5767.3	335.13	4585.6	916.02	5188.5							21.64	300.87	61.154	1858.1	48.69	1992.4	48.194	1382	79.935
											75.329	919.61	46.587	555.74	60.538	1074.1	137.21	1096.7	121.96	1225.5	163.03	1485.7	370.97	2613.8	241	1209.6	337.61	3414.6	984	3719.1	144.11	2349.9	692.72	4563							21	507.21	64.984	1698.4	51.325	241.79	52.104	1000.1	43.628
											84.985	1104	64.932	1105.9	36.024	100.69	45.009	416.43	132.77	1158.4	38.998	3570.4	87.439	1318.8	269.63	1822.9	195.13	573.84	1559	7996.4	128.37	2026.5	227.42	3103.5							43.991	1010.8	81.89	2160.3	62.504	985.52	70.901	1672.6	85.603
											78.344	1306.4	18.822	456.5	129.3	2466.7	105.13	1687.3	149.3	1143.1	282.27	2176.4	491.14	2656	33.247	1869.5	71.672	699	962.17	6910.5	321.12	3091.3	1000.7	8959.5							18.632	949.42	37.927	1628.3	57.698	1831.6	149.41	2859	37.177
											78.242	1252.1	96.776	2273.4	39.155	399.3	172.66	1454.6	221.66	2043.1	93.459	993.78	420.71	4186.5	318.81	3171.4	60.892	676.26	476.6	5440.3	929.94	4741.3	994.65	7282.8							38.411	618.35	40.757	902.35	32.399	1284.9	63.432	1399.3	212.62
											133.41	1577.8	86.186	2339.2	75.937	720.48	99.414	1014.3	167.62	745.44	142.09	1092.9	456.42	3579.9	90.888	722.13	136.43	1147	298.83	3444.3	521.98	3603.7	504.09	3842.2							32.096	893.78	54.763	1957.9	48.261	1710.9	52.31	1511.1	32.604
											124.51	1874.4	120.39	1466.5	47.743	552.93	67.227	952.4	173.56	1763.5	164.35	1703.3	500.49	2747.6	200.74	2133.4	344.92	2348.8	181.44	1535.1	39.055	126.57	200.08	3512.8							35.199	1212	73.722	3500.4	47.522	1883.7	106.29	1816	33.668
											34.562	871.74	84.629	1036.4	120.95	2293.6	95.933	940.96	213.33	1551.4	100.97	1774.8	647.06	2865.3	243.86	1606.9	307.58	1775.6	783.63	4847.3	488.43	3051.2	319.59	4214.7							23.393	1024.3	41.997	881.67	47.434	1071.4	26.375	758.43	39.945
											102.18	1647.6	39.794	712.06	51.672	415.38	105.33	1264.4	148.34	1672.2	173.48	1188.4	200.06	1403.3	342.17	2425.5	207.01	1500.3	273.03	2148.2	451.04	3080.8	804.75	4515.3							8.9676	47.143	15.53	57.385	76.314	1859.5	32.764	854.18	81.591
											63.123	1343.9	46.16	622.67	45.741	184.66	89.982	760.51	220.09	1664.4	120.02	1185	153.88	1370.5	437.4	2810.8	437.24	3395	118.93	1490.1	472.66	4330.8	655.16	2508.7							55.024	1900.3	151.41	4083.4	34.916	1442.8	56.714	1600.9	27.542
											39.657	892.26	21.295	551.25	48.146	596.97	17.493	53.936	226.78	3312.5	62.506	568.15	355.49	2563.9	267.38	1395	60.542	559.71	415.97	3059.4	254.33	1865.7	150.17	1466.4							66.35	1585.5	70.54	1803	39.669	1524.2	73.619	1497.1	18.368
											69.156	943.33	75.451	1466.3	67.341	773.03	236.1	1838.1	40.282	345.66	26.299	2248.2	452.92	2751.2	151.46	806.85	252.81	1916.8	1463	9332.5	816.77	7735.5	766.18	7511.4							14.993	49.785	19.105	1096.7	54.343	1223.3	84.698	1581.3	45.542
											12.238	268.59	217.05	3634	93.603	1166.2	103.89	1065.3	99.406	1406.1	429.48	3325.5	413.16	2339.7	108.09	1033	316.29	2173.9	825.39	6075.4	917.92	5368.3	533.1	5108.3							28.807	898.66	36.066	862.88	59.808	1355.8	93.613	1448.1	2.5497
											100.32	1649	69.725	2319.5	51.888	634.62	194.21	1775.6	243.27	2137	197.94	2079.6	472.16	1892.9	26.542	1444.9	74.485	236.23	1086.2	4224.4	638.56	5083.7	1077.4	5602.5							15.041	42.454	143.8	4088.4	44.812	220.9	27.813	1131.2	46.146
											39.046	201.65	88.696	1465	114.28	1654.9	179.35	1492.2	144.9	1282.7	374.73	2890.8	191.61	1360.2	286.58	2369.2	40.043	2923.1	367.54	3064.8	1191.5	6248.8	1214.4	6822.9							9.3705	29.983	44.488	1147.7	41.004	1585.6	12.116	705.7	11.961
											58.261	1176.7	96.086	1128.1	75.711	860.03	113.54	1122	177.17	2645.4	137.58	1130.2	189.68	2183.3	524.29	2137.5	152.9	1138.4	716.68	4565	754.74	4576.3	1098.6	5316.9							18.998	426.39	79.349	2564.4	35.918	643.95	29.864	1209.9	36.957
											86.767	1193.4	133.07	1928.9	141.49	2049.2	218.92	1933.7	146.68	1435.8	135.57	1156	296.59	1694.6	262.45	1194.1	261.38	2641.3	1136.6	6488.7	1021.1	6741.6	233.23	2806.4							38.579	30.187	74.558	1378.9	39.978	830.34	102.21	2505.6	196.03
											150.02	1430.6	156.95	2271.6	111.38	1825.3	167.94	1427.3	166.68	1250.8	124.17	1539.8	457.71	2512.4	228.59	1425.9	47.501	2750.2	1460.8	7991.9	1166	4710.6	1762.1	8480							39.136	1270.8	22.721	3344.1	42.21	1410.4	41.642	1225.2	5.7511
											7.6534	145.59	80.028	1682	52.549	723.1	254.86	1716.6	97.914	1104.8	15.908	428.17	133.22	615.4	256.02	1408.2	228.9	2970.6	1641.2	6865.5	43.728	2501.3	1247.2	7455.4							66.453	1776.9	94.545	2376.3	45.967	645.8	24.014	425.99	85.012
											74.976	1525.3	132.3	1691.2	80.334	1175.3	140.27	807.42	41.183	442.84	155.17	1412.6	303.24	2440.7	174.22	1339.1	396.94	3623.1	182.38	2054.9	1475	5987.6	158.99	3245.5							63.697	3161	82.412	3025.5	29.993	101.74	42.222	1583.8	18.734
											69.481	1461.2	34.7	858.39	161.27	1984	237.41	1931.2	136.08	1120.8	340.83	2611.9	310.05	2495.9	224.05	2224.1	52.121	2580.4	396	4516.1	145.78	1582.9	920.15	6784.8							43.117	90.004	67.056	1632	56.263	1398.5	29.243	1275.2	19.383
											93.465	1336.4	187.29	2141.5	92.403	595.49	162.45	2179.8	191.77	1504.1	330.04	2800.6	370.09	2296.7	336.21	1663.7	41.826	2042.4	734.31	6549.3	773.14	5504.2	1944.9	11458							92.839	2274.6	50.61	875.14	35.975	659.01	31.636	1376.3	71.076
											67.214	709.6	35.734	521.61	83.887	1516.1	22.2	64.79	237.66	3228.4	198.26	1221.2	444.68	2672.7	170.61	934.48	360.71	2720.3	336.66	2506.8	481.82	4087.5	521.61	4141.9							38.857	1023.7	63.392	1615.4	37.049	47.47	52.313	1318.1	86.922
											43.211	448.79	127.64	1168.3	64.918	958.17	151.51	1528.7	193.24	1598.1	150.54	1843.8	229.53	2641.6	318.41	1795.4	561.23	4096.9	744.8	4889.3	197.97	3424.2	977.69	8972.6							67.502	1793.2	44.286	1130.3	44.287	1515.8	25.662	648.93	94.896
											71.433	702.65	83.863	1078.1	48.571	722.87	143.14	1661.1	196.07	1642	130.37	977	439.46	2317	159.84	933.25	206.94	1630.6	998.04	6684.4	43.611	2417.4	1146.3	7754.5							69.698	1927.9	17.196	56.908	44.053	1128.4	26.633	590.49	61.483
											58.896	1061.3	100.43	2130.5	86.278	995.87	233.87	1715.3	181.1	1367.4	255.37	1624	204.01	1405.7	290.97	1224.9	381.19	2788.4	773.93	5128.7	889.16	5711.3	1210.6	6920.8							95.924	2329	56.677	1611.4	14.316	247.17	43.902	1669.1	81.697
											86.569	1621.2	178.2	2086.8	159.92	1539.7	136.55	1660.2	190.49	1294.5	196.4	1502.8	30.921	99.707	243.57	1612	551.03	3638.7	191.32	4710.4	400.38	2442.8	1193.6	8739							21.992	489.15	61.597	2258.4	37.085	1292.8	34.613	457.12	102.37
											46.295	443.06	89.293	2511.1	49.068	884.07	165.94	1658.3	124.02	1553.2	141.42	1876.2	588.51	2636.6	330.78	2061.9	420.07	3445.3	542.57	7094.8	1763.7	6657.4	1244.3	6203.8							38.343	939.75	128.81	3574.5	153.41	7744.6	53.069	1345.1	33.303
											72.608	705.96	159.68	2807.8	79.547	1371.4	85.412	916.52	325.69	2238.6	207.51	1437.3	52.612	190.83	273.45	1387.3	149.11	1244.8	117.65	2850.1	107.71	2525.3	556.09	3139.4							13.252	1366.5	86.68	1958.8	127.96	2405.4	58.656	761.51	58.621
											49.56	504.42	94.11	1470.1	129.56	1492.5	289.21	2591.2	218.07	2253	180.15	2081.2	350	3082.6	310.88	2276.6	284.88	1965	334.8	1571.3	250.82	3105.5	1400	7425.8							15.593	1623.1	44.818	1744.5	54.069	1366.2	10.987	351.5	26.126
											50.309	668.78	112.83	1520.1	128.09	1278.9	205.76	1826.2	215.93	1512	146.62	2315.4	583.1	3150.5	142	898.17	185.97	2151.6	185.83	1075.5	770.56	4992.5	1791.8	7434.2							54.303	1225.5	45.045	1311.2	67.724	1578.3	17.294	703	88.405
											109.16	730.51	65.288	1219.6	128.28	1397.5	23.531	623.03	90.557	1497.5	203.48	1767.5	248.74	1801.5	307.93	2404.6	80.979	445.23	1262.5	5871.5	1141.8	4854.2	962.37	7334.2							30.501	915.16	11.511	210.27	174.53	8655.6	23.676	719.45	38.703
											65.022	503.52	126.2	1661.3	130.15	1353.6	263.3	2649.1	263.74	2194.5	175.53	1285.9	83.927	2585.4	345.56	1979.2	801.82	5273.7	746.77	4288.8	562.45	2387.4	1976	12294							20.646	2173.6	50.989	1759.6	35.507	1035.7	45.605	986.2	3.1259
											159.06	1430.1	68.699	1314.1	157.42	1644.4	105.95	638.65	180.19	1207.6	156.78	1562.8	241.44	1261.5	244.98	1603.8	123.12	453.28	841.08	6687.1	2142.7	6362.2	1239.1	7728.8							27.965	509.71	56.694	752.97	-7.5908	-5.686	28.489	1141.9	50.016
											103.99	2336.5	56.673	983.06	122.78	1573.8	107.38	1049.3	256.21	2072.5	348.59	3059.3	389.38	1832.8	202.56	1141.8	365.16	2303	88.352	722.6	833.57	4505.9	225.97	898.42							72.36	1569.7	70.299	796.55	7.3899	785.25	56.344	1512.5	21.179
											103.22	1675.2	100.28	1279.4	137.15	1490.2	142.37	1247.3	185.52	1821.7	118.51	1644.6	641.96	5014.1	506.29	5418.6	586.78	4783.6	639.52	4862.2	1621.8	6519.6	1489.4	8060.7							48.677	1488.6	7.3719	44.032	36.488	1294.5	57.401	1378.9	3.9947
											137.93	1770.4	45.054	1149.1	122.12	1384	207.9	2370.2	76.742	819.09	120.47	2427.5	441.62	2513.6	627.23	4037.3	236.67	1337.5	152.09	1186	537.36	3891.3	150.93	2576.6							27.098	517.11	95.94	1894.1	18.867	1663.8	9.4177	438.58	69.216
											130.42	1691.1	72.732	1126.1	64.047	1373.6	0.34597	54.171	90.658	891.97	207.34	1786.4	382.51	1671.8	263.12	1486.2	595.64	3991.7	49.318	1561.4	290.12	1591.9	785.32	6229.2							39.507	816.16	27.024	88.174	13.606	1037.4	36.133	1068.9	23.799
											76.279	683.61	44.251	315.63	54.047	756.74	19.53	72.867	87.926	1010.6	174.42	1282.5	211.47	1380.8	197.55	433.35	603.24	4622.8	330.9	1573.3	556.55	2267.8	419.78	4061.1							34.388	696.06	69.351	742.71	-0.64193	659.98	45.431	1278.5	16.957
											136.53	1923.6	155.79	1313.3	77.199	1304.2	146.93	1465.1	84.908	504.87	233.51	1798.7	208.37	1597.8	57.973	478.01	443.69	2677	38.056	1324.8	453.15	5783.2	320.89	2775.9							30.276	872.03	34.588	983.17	33.477	1704.1	38.909	1405.3	26.74
											46.961	441.43	113.71	1516.7	77.081	1197.6	296.26	2764.2	344.29	2202.3	172.03	1250.4	332.91	2682.1	391.05	5010.2	290.07	3230.7	153.63	1555	435.37	4415	560.95	7385.4							56.414	3653.8	53.244	743.19	21.246	1106.2	25.703	707.54	77.047
											91.224	638.58	78.411	1233.6	227.25	2456.5	73.488	585.03	71.752	842.35	116.92	1610.9	797.71	4566.7	410.35	2660.6	500.98	4242.8	946.73	3836	538.18	4371.6	513.35	4850.9							15.05	30.774	63.289	1766.3	3.4675	117.5	38.595	779.58	36.223
											124.35	2131.6	129.64	1558.3	131.27	1963	75.631	556.11	216.54	1784	80.817	1023	149.55	4577.4	189.68	1372.5	162.13	1831.2	930.4	10448	903.61	4578.8	786.32	7738.1							55.799	1734.2	41.376	1250.5	24.686	1401.7	39.145	1039.9	24.229
											170.33	1550.5	38.001	746.65	109.01	1241.2	99.58	824.66	101.78	1120.3	452.15	3541	575.95	3136.4	190.34	435.2	290.09	2081.5	515.18	3007.5	31.842	92.208	643.54	8439.6							23.276	781.4	40.64	1051.2	11.041	836.3	16.362	388.16	21.172
											136.8	1449	154.52	2118.9	169.31	1892.8	128.02	1921.4	203.62	1976.4	114.87	1635.9	966.08	9234.2	633.08	4049.6	619.36	4861.5	24.863	81.798	444.5	3318.4	669.56	5880.7							13.572	457.79	38.5	1040.2	6.9724	646.62	61.407	1108.3	57.064
											104.12	1063.6	103.05	1362.5	78.68	800.89	285.51	3722.5	70.934	1579.4	71.551	670.58	687.63	4539.8	153.48	1277.6	653.08	3790.6	601.15	4865.8	589.34	7202.4	1324.8	6887.2							13.1	48.606	48.721	1437.9	27.043	1420.6	46.886	1186.2	25.261
											76.911	1010.2	93.392	1281.4	71.719	1361.3	161.91	1867	124.57	1255.6	232.87	1818.4	85.561	2295.4	60.362	1819.3	368.53	2184.2	147.51	1237.1	1341.2	7728.6	338	2071.2							15.372	1082.6	16.047	39.363	11.269	935.3	31.175	522.39	6.753
											198.7	2072.9	166.7	1566.4	84.787	1329.5	212.14	2384.4	211.75	2511.8	108.85	1137.9	422.99	4334.5	618.56	3960.2	526.53	2900.3	1195.6	7750.1	1310.9	8423.9	659.69	6082							50.737	1479	26.317	812.39	2.5134	370.65	23.327	965.52	26.074
											279.92	3480	28.048	917.58	164.23	2181.9	190.39	2085.2	251.66	1959.4	54.77	1100.7	445.21	2753.3	192.14	379.31	671.96	4060.5	1364.7	7253.1	650.35	80.463	1335.2	8741							23.66	1623.3	56.146	1380.6	1.8959	681.39	28.18	698.95	18.053
											107.95	1364.3	58.07	448.88	58.454	1016.1	249.35	2234	103.71	822.06	151.61	1234.1	601.7	3857.5	566.72	4703.3	178.52	1805.8	1372.3	6361.6	1221.4	7907.7	803.24	5179.2							65.058	2000.8	69.227	3197.6	20.349	1058.9	68.378	2100.1	2.757
											165	2082	72.482	1103.1	98.362	1948.1	153.68	1436.2	60.292	1508.9	20.459	1125.1	312.64	1877.8	482.34	4042.3	437.47	3681.5	709.85	4388.5	1006.1	519.32	1619.9	5422.4							27.546	1084.6	27.931	875.16	59.183	1519.4	38.607	1350.4	33.13
											171.22	2019.2	135.96	2575.6	92.545	1116.7	192.46	1220.2	148.46	1338.7	68.791	1234	550.09	2939.8	395.92	4127.5	560.93	4173.3	766.83	4158.5	1199.3	8094.8	318.86	6892.3							25.389	835.48	36.001	1047.4	41.895	857.8	12.676	1650.9	28.258
											301.84	3237.3	192.37	2614.9	99.475	1868.3	32.31	299.98	114.85	983.2	158.18	1364.4	290.43	2380.1	215.38	1199.4	524.19	3462	898.6	5873.7	72.555	248.36	1451.9	8298.2							119.49	4041.6	48.446	1207.8	-3.1959	14.084	63.4	2151.6	59.785
											187.37	4039.6	160.82	2022.8	222.25	2045.2	46.468	699.77	36.46	213.02	484.91	3575.8	611.6	3022.3	178.38	949.3	501.08	3187.8	754.91	6755	1446.8	10098	785.29	4775							25.308	1325.9	25.274	870.52	56.25	1807.2	48.229	1907.4	31.386
											98.923	1191.3	95.91	919	102.65	1264.6	216.09	2062.9	250.24	1538.8	117.69	992.69	279.37	1854.5	486.61	3519.9	708.27	6307.1	1230.5	5450.9	1796.4	7205.6	1615.7	9986.5							13.95	1511.2	44.891	1489.2	31.483	1565.6	11.151	1396	52.833
											172.73	1876.5	40.078	667.63	148.27	1939.9	119.51	849.4	141.2	1207	105.66	993.39	302.16	3022.5	224.91	1995.4	465.23	3426.4	15.882	94.946	39.802	79.328	962.47	6508.7							47.943	1260.8	69.021	2820.7	32.722	1199.6	35.969	1020.1	19.687
											55.049	631.86	102.39	1135.7	21.58	1164.4	338.5	6988.5	65.973	1246	415.17	3613.2	679.32	3012.8	421.93	3127.7	447.52	2960.4	783.69	6669.9	85.002	1408.3	927.5	12935							35.836	1101.4	46.342	1446.8	35.388	1425	26.756	797.12	25.586
											89.024	1025	22.688	287.76	100.8	1868.3	251.37	3274.3	155.34	2417.8	144.41	1462.6	330.25	2120	849.81	5170.4	523.96	4465.2	2309.1	5837.8	371.62	3181.1	1057.1	10357							37.272	1148.4	26.148	824.54	-8.9273	43.099	29.202	2048.4	36.954
											120.08	1755.5	46.931	947.33	88.269	1364.4	84.217	736.5	31.952	3057	93.985	792.94	360.49	2555.5	333.64	2233.9	571.33	4639.6	1070.3	6061.9	1001.1	6460.1	976.7	7394.6							28.468	654.28	52.467	1434.2	7.2122	121.79	66.519	1230.7	33.773
											105.67	2329.1	200.14	2726.3	224.65	2291	343.88	3299.3	12.123	41.673	205.89	2001.3	503.59	2222.2	301.89	1776.3	666	4950.4	611.05	5268.5	768.81	7185.9	1689.5	10536							31.92	1301	30.227	1047.8	13.394	1047.5	51.495	1510.3	26.018
											20.548	886.15	201.13	2455.1	35.192	363.65	144.12	1352.3	321.06	2523.6	157.28	1154.3	993.2	4532.9	31.293	410.05	636.79	4744.4	872.46	7151.2	942.91	6139.9	563.91	4694.8							99.744	3419.6	27.752	293.88	16.278	1361.3	81.219	3422.2	71.766
											94.811	1049.3	199.15	2616.6	37.358	358.22	430.91	3495.2	110.12	2414.9	122.97	729.18	462.33	1767	632.11	4158.9	282.72	2594.2	33.237	110.95	927.04	7082.7	2566.4	8367.3							57.552	1069.9	41.161	1074.4	63.068	2031.3	37.163	1512.8	12.858
											197.87	1991.7	54.48	916.34	64.391	808.29	263.34	1914.2	86.382	739.68	412.3	4677.4	347.45	2344.1	367.15	2257.4	160.73	1361.3	1150.6	5818.1	115.59	2741.1	1630.3	11906							19.568	989.13	89.245	3945.5	78.84	2098.4	29.718	877.9	63.359
											32.574	339.02	107.38	1463.9	64.21	959.03	51.1	1779.4	126.25	1565.5	187.23	1598	460.18	2340.8	75.213	892.73	493.69	3879.9	1115.1	6277.6	1529.9	6664.2	1737.3	9965							33.616	171.96	53.184	1901.7	26.488	1005.6	71.149	1540.3	12.771
											158.81	1603.5	189.03	3312.1	58.708	722.18	136.57	1697	53.859	1132.1	790.7	6562.7	473.09	2008.8	84.058	690.39	496.27	4619.9	840.26	3907.3	100.65	896.63	490.99	3260.6							37.526	748.03	110.39	4186.7	11.939	819.8	59.636	1446.5	8.2384
											26.082	1104.6	76.907	918.94	56.235	899.98	272.24	2387.6	29.191	527.36	153.97	1612.3	423.26	1653.4	90.121	1806.3	18.748	129.09	383.37	3898.9	1396.2	6477.9	640.9	7731.7							114.47	4310.3	23.283	871.69	18.734	1295.8	37.336	1644.5	59.868
											131.24	2637.7	86.416	1051.4	29.664	314.71	255.94	2611	111.69	1029.5	276.37	4082.2	25.476	83.988	308.46	2723.1	504.49	3752.6	496.2	4231.5	156.99	1697	262.2	3837							103.4	747.17	23.486	843.35	17.586	673.64	47.697	963.08	50.596
											117.87	2329.2	89.863	985.66	46.765	431.25	219.46	1646.9	123.8	1241.4	99.387	592.75	332.3	1712.8	725.16	4872.4	19.476	193.94	1557.4	7976.4	1449.1	8866.6	49.682	85.773							40.364	1393.4	55.495	1525.5	84.849	2505.8	65.72	1870.4	43.116
											87.596	871.25	154.07	1495.2	113.83	1300.8	160.42	1692.8	17.642	2468.2	193.73	2197.6	606.28	4287.1	239.68	2212.8	433.29	3816.8	92.524	1505.4	493.08	3170.4	54.171	121.46							28.419	851.36	29.71	788.03	26.043	1602.1	54.118	1214.5	48.493
											89.963	1370.6	165	2442.3	41.904	363.2	326.7	3363.6	17.671	1722.9	96.635	1150.3	28.996	52.899	356.33	2744.9	300.34	2971.2	699.51	4102.6	2398.9	10250	1005.9	7879.5							27.303	1037.4	42.305	1417.3	62.065	2062.6	46.033	1136.2	29.973
											242.82	2422.3	83.071	1161.6	34.731	334.86	237.22	2295.4	282.46	2351.7	210.03	2062.4	251.58	1214.9	243.79	2000.1	647.13	4663.7	274.2	3435	746.27	6819.7	1234	6865.1							52.196	1211.4	38.029	956.5	47.914	1099.9	52.297	776.38	73.835
											126.51	1348.6	101.38	1008.2	100.66	1530.7	56.971	541.14	182.17	4685.5	166.48	1539.8	445.04	3716.4	29.735	418.42	436.84	2997.2	952.58	4929.8	538.77	9340.4	1742.6	8083.8							36.236	2005.9	59.933	786.17	8.9929	882.5	65.216	1389.9	71.003
											73.825	1137.7	246.87	3073.6	135.67	1505	228.92	2129.8	156.26	1124.5	87.657	687.3	416.83	1799.8	158.4	1271.4	38.53	149.86	376.16	2712.8	302.7	1416.3	519.88	4243.7							26.702	891.18	46.989	1341.6	27.709	1173.6	127.43	3445.9	25.436
											149.92	2796.4	194.97	2411.2	36.117	335.88	98.424	1101.8	15.868	1519.4	225.55	2195.6	336.77	1962	508.66	2550.4	254.56	3341.7	491.57	3372.9	2741.7	10699	350.55	4418.6							59.442	1187.1	32.172	1079.6	31.281	1445.6	63.853	1846.2	83.993
											107.89	1071.8	125.43	1826.1	38.04	411.12	127.54	1156.3	9.6671	1639.1	206.9	1559.9	550.77	4735.2	440.16	3745.1	344.04	2167.2	525.03	4681	640.36	10046	768.28	6241.4							12.095	503.17	37	839.34	58.507	1365.7	9.1569	919.73	31.979
											129.66	1436	79.64	848.76	246.57	2240.3	79.457	558.3	13.131	1473.5	282.55	3200.3	393.94	1866	318.23	2182.2	265.76	2243	541.02	3785.9	1105.1	5158.1	521.69	4468.4							18.038	600.42	62.983	1427	60.527	2164.6	40.939	867.28	19.845
											95.681	752.43	54.851	734.39	136.32	2671.6	277.19	2485.2	277.76	3716.5	112.09	1588.3	204.57	1107.4	329.13	2325.9	477.62	2779.9	169.32	3047.1	208.22	2408.1	1542	8751.6							49.376	888.15	87.514	1681.2	22.165	453.3	72.493	701.79	44.385
											114.37	1660.9	54.384	899.33	138.1	1506.7	235.91	1902.3	24.64	60.945	183.46	2025.4	464.17	1828.9	193.08	2324.5	575.06	4618.9	1083.2	8331.4	1791.9	8440.5	861.79	6906.9							30.428	115.88	159.4	2522.4	64.505	2484.1	69.627	1368.1	38.08
											76.44	1201.4	86.948	1055.1	61.309	1378.4	263.8	1692.5	12.146	1474.3	112.32	884.95	278.22	1456.2	412.18	3048.7	417.96	2316.7	756.78	5164	632.54	8673.4	1026.9	4911.4							46.968	1104.2	92.344	1310.8	51.245	2313.8	35.407	1046.9	47.361
											204.3	2427.5	60.356	781.28	27.842	374.14	252.5	2926.1	269.44	2667.3	150.2	1128.4	279.46	2265.4	170.42	697.07	261.72	3033.5	701.2	3625.6	878.23	7274.2	829.39	5825.2							21.11	611.11	92.698	2058.5	55.295	2354.7	74.598	1758.5	47.141
											125.63	2265.5	146.21	1517.8	65.388	968.08	197.82	1780.9	255.2	1783.2	203.3	1872.2	482.32	2327.1	307.9	2295.7	64.458	194.14	426.73	4610.7	819.41	5659.9	781.67	5258.7							50.361	1189.7	83.329	1753.8	37.829	1254.9	13.585	1066.4	59.12
											143.13	1415.2	12.7	2040	135.99	1429.4	267.98	2214.2	49.663	663.9	88.016	937.51	172.76	853.68	345.77	3054.4	258.12	2821.5	781.56	6063.7	294.54	4643	1712.4	9233.9							58.652	2135.9	64.908	1383.3	55.428	2503.4	75.476	1124.4	11.396
											100	1382.3	78.083	1036.5	34.249	426.85	147.94	1384.7	230.6	1809.1	361.89	2815.1	581.61	2653.9	461.12	3706.1	481.62	2658	1440.7	6084.6	784.29	4177.5	573.57	4810							134.53	768.95	54.35	260.93	53.315	2262.4	74.383	1533.5	39.789
											91.349	1040.1	124.79	1910.5	138.05	1570.9	309.7	2608.9	186.6	2217	331.04	8609.7	190.2	957.48	256.69	1117.2	144.34	2465.1	676.92	4454.5	1093.6	9041.3	662.05	12288							39.706	267.48	95.24	1536.2	73.356	2843.4	33.484	612.24	26.878
											50.231	353.99	86.82	703.6	124.73	2467.7	138.18	1002	48.409	693.24	198.14	1451	295.49	3042.5	248.97	3259.2	286.25	2090.4	222.99	1426.6	1593.5	11161	157.1	1987.9							9.798	321.74	60.575	1401.7	46.687	1095.8	22.312	1647.7	13.921
											72.74	987.17	115.61	1714.9	126.06	1624.6	127.79	1985.5	235.9	2193.7	179.73	1593.2	777.31	4390.5	333.55	2203.4	191.36	1472.5	567.95	4514.2	728.69	4240.2	3052.3	13458							72.009	2135.4	52.392	1215.5	40.129	1997.6	107.45	4125.6	17.474
											44.976	646.51	84.22	1920.2	144.83	2725.6	181.64	1690.9	72.679	1004	159.43	1894	133.2	634.65	242.11	920.41	425.68	2434.3	825.7	4429.8	341.33	63.406	792.4	5733.3							24.984	112.84	59.747	182.25	38.372	1923.1	88.041	1534.2	21.163
											200.11	2290.8	69.86	792.5	147.56	2110.6	391.31	3077.2	118.52	1281	115.47	1103.9	246.62	1440.4	352.68	3537.7	358.19	1831.9	1570.8	6629.1	153.85	1722.6	441.72	3885.3							58.945	1856.8	68.718	1300	60.422	1439.5	39.917	701.78	22.131
											40.991	513.7	235.39	2405.4	75.802	1013.5	263.34	1877	95.981	1405.8	54.226	478.1	513.15	3720.8	343.62	1718.2	688.55	3549.2	935.06	4712.1	188.12	72.944	335.39	4629.3							33.447	742.35	41.698	800.51	35.249	1896.2	39.806	562.81	44.785
											59.122	505.62	160.89	1600.4	80.627	1104.5	272.59	1720.1	225.81	1580.1	469.6	3283.7	289.15	590.34	361.61	1684.1	307.85	2298.4	1118.7	5427.2	243.76	245.59	1287.1	6911.7							42.925	1562.7	68.205	2540.7	17.678	1524.6	59.193	1592.5	14.481
											58.627	722.48	71.162	808.43	36.383	387.03	135.13	1118.6	160.87	1736.3	161.44	7884.6	416.45	3990.8	262.14	2915	139.92	999.99	1086	5603.1	1499.6	7972	491.16	4509							20.696	62.918	43.955	1017.4	69.829	2033.7	51.577	1342.4	30.659
											102.35	1351.4	67.115	539.94	39.248	519.79	206.96	1876.2	153.95	1809.4	388.6	3148	225.53	1449.6	246.93	1386	297.83	2592.3	358.36	2316.9	69.912	228.9	1482.5	7998.9							70.921	2277.6	66.597	1092.7	-2.831	331.5	45.85	1219.6	38.344
											60.379	675.1	179.43	2024	150.48	1236.2	26.569	1545.8	157.89	1034.8	88.156	672.59	767.16	4183.9	319.24	3667.5	422.78	2982.5	359.52	3072.6	958.22	3672.7	25.952	90.828							47.878	615.24	42.969	1155.3	29.426	1369.6	37.839	526.68	16.561
											76.641	969.96	72.239	811.78	83.842	1328	285.16	3393.3	49.549	1056.1	99.6	1333.6	611.3	4922.7	327.07	2370.7	31.484	129.05	1044.8	5498.8	1001.6	9876.6	1207	5676.6							24.389	838.91	54.437	1172.6	38.809	1124.9	48.729	1771.2	15.819
											156.85	1877.6	231.14	4088.1	142.98	1613.2	248.73	2013.7	47.768	449.36	260.55	1669.1	537.6	4580.1	202.92	1898.1	114.31	1248.3	509.56	3712	1041.3	6201	537.25	4510							21.524	655.61	121.17	3683.8	7.4169	1474.3	121.37	2439.5	37.53
											159.33	1998.6	69.27	519.67	89.993	943.01	94.932	396.96	198.38	1979.4	176.03	1517.5	259.93	1525.5	512.45	2262.8	184.77	1144.7	346.61	2238	715.16	4682.8	547.96	4737.8							22.198	1771.9	24.678	77.38	8.2864	840.5	28.082	804.29	22.908
											100.53	2004.7	254.32	1947.7	134.77	1163	10.211	19.193	95.638	1334.7	232.27	2016.7	364.84	5276.3	226.77	2727.7	42.713	142.69	519.89	4706.7	128.58	807.09	141.35	2776.5							17.989	533.88	62.691	1807.5	113.78	3208.6	36.919	678.24	41.43
											114.61	1673.6	42.239	69.044	88.075	1275.3	353.89	2953.7	87.809	1233.6	316.67	2755.7	377.06	2361.3	250.46	2549.7	329.64	2226.9	1064.4	9447.6	1252.2	8309.8	298.97	5156.4							67.18	1801.4	33.988	848.23	6.657	1112.7	37.56	549.45	31.691
											104.38	950.9	65.934	663.94	28.271	111.95	59.685	773.33	406.3	2768	198.45	1771.8	10.04	1517	442.96	3441.8	292.55	1384.3	861.68	5750.7	945.66	5379.1	879.44	5807.6							69.047	2350.4	78.127	1452.7	38.899	1584.8	28.239	633.42	32.987
											61.909	752.69	36.32	64.693	53.393	942.52	82.257	771.66	109.15	2228.3	409.23	2330	136.3	1062.3	183.91	1628	464.26	3315.5	1362.2	7835	1141.2	7130.2	760.94	6224.1							18.058	1568.3	65.991	1897.9	14.158	743.27	42.23	329.66	25.809
											112.04	1345.3	58.266	799.21	65.636	1177.3	22.68	1608	79.585	657.42	109.81	1190.8	364.84	1901.2	431.32	2825.2	251.4	2028.5	351.5	3054.2	388.34	3462.9	1051.5	8078.2							62.613	2303.5	29.224	918.56	31.065	1052.6	59.82	1873.7	13.88
											56.23	504.94	68.06	641.22	69.038	1402.1	12.808	25.836	319.22	2206	287.36	2393.6	683.38	3538.1	113.9	1392.5	307.5	2396.6	2056.4	10368	821.41	5237.4	1321.5	8998							37.898	895.69	57.541	1867.1	19.528	206.44	49.391	1189.5	44.64
											120.52	2621.6	781.75	4871.1	64.168	1098.6	324.87	2022.8	448.46	4788.7	95.372	1058.1	171.49	1242.3	323.43	2847.1	167.18	1129.2	777.7	6015.2	896.99	6317.1	302.38	7198.5							30.591	787.56	54.024	1311.6	34.122	1308.9	54.766	1632.8	49.738
											54.733	622.25	28.285	51.971	63.726	1173.3	236.72	2156	228.5	4233.5	99.82	569.36	284.34	2183.6	312.53	1791.5	216.8	1680.4	1081.8	6370	837.1	6133.9	437.7	5525.9							60.254	1725.6	47.052	1042	-4.1378	259.8	52.565	1200.2	37.278
											95.192	1281.2	70.368	632.26	109.48	2468.2	265.83	1950.8	77.727	956.64	121.81	787.72	459.83	2877.8	220.69	2123.5	470.4	4001.1	2509.7	10057	1386	7554.8	873.97	7720.8							28.877	658.68	40.979	1279.4	4.8812	795.42	52.317	1722.9	47.859
											60.136	811.55	27.484	480.54	21.752	1099.5	467.41	7054.1	192.88	2597.5	129.81	1333.6	309.73	1767.3	50.768	39.325	328.46	1741	1306.5	4703.2	457.14	3231.9	1656.4	9146.3							83.564	2447.3	39.647	1126.6	38.331	1810.3	64.588	1424.6	42.74
											48.739	691.33	148.51	1593.9	55.979	1159.9	177.24	2315.9	440.6	5008.1	238	2905.4	165.24	1345.5	85.598	1370.3	41.941	166.83	652.77	5839.6	1366.7	8508.1	797.31	4556.3							31.006	519.93	29.286	715.17	84.033	1972.2	54.123	1879.2	58.819
											94.718	1114.2	18.554	390.26	65.911	1321.7	257.42	2211.2	72.628	1008.3	268.64	2579.9	179.8	1889.8	178.47	1797.9	500.72	3235.6	412.84	3330.8	919.16	6810.1	1887.8	9606.6							67.085	1841.3	39.843	911.7	24.361	811.06	74.664	1791.6	67.618
											162.14	1978.8	51.221	590.29	124.4	2004.2	208.91	2062.3	92.928	1040.8	316.17	2933.9	213.27	2755.4	398.51	4406.6	183.09	889.06	1135.4	5401.9	886.79	6507.8	1222.7	9972.9							27.577	1203.1	26.837	475.54	10.41	221.67	93.014	1594.4	21.542
											313.11	2648	72.024	1189.6	81.449	1382.4	136.97	1787	114.96	2427.6	91.81	907.42	355.53	2875.7	63.698	73.703	232.79	1542.2	647.28	2932.9	994.22	3807.9	1552.1	12668							857.61	7049	88.092	2176.7	21.026	368.33	26.02	99.469	68.064
											84.141	1195.5	21.9	383.78	14.839	1167.8	12.937	28.558	76.517	619.87	161.62	1677	382.5	3056.2	395.91	3136.7	282.58	2213.1	63.027	1306.4	1267.1	8627.3	515.94	4038							83.891	2347.9	27.079	839.37	23.64	716.6	67.662	1706.8	46.075
											230.77	2102.6	28.592	666.44	22.777	1203.9	221.11	2483.6	159.1	2047.9	104.3	686.85	195.5	1418.1	299.65	1923.2	155.25	1206.6	585.41	4096.1	1559.5	8261.7	788.32	8384.8							32.391	565.95	37.547	501.37	3.1044	77.078	64.583	1707.9	78.933
											179.22	2040.2	127.9	1723.2	68.007	1427.6	199.02	1467	122.76	1799.3	107.61	1324.7	228.64	1851.4	250.3	1265.1	341.42	2141.8	1446.9	6947.6	769.42	4224.8	373.75	3343.5							720.65	6887.4	29.048	524.02	51.403	917.67	44.538	339.17	9.26
											199.93	2277.9	134.25	1712.8	147.22	2015.2	32.33	123.66	167.43	1660.8	135.05	790.13	576.33	3608.3	364.74	1798.6	69.282	472.54	76.778	253.61	1564.7	8412.2	1069.2	5458.1							37.205	3008	40.927	1255	28.851	882.82	67.716	2115.1	41.846
											131.92	1432.4	53.034	955.23	81.841	1776.4	17.522	22.182	189.83	1426.6	300.25	3140.2	115.52	1579.3	119.28	1212.4	66.81	606.26	315.1	1509.1	1416.4	6736.8	1314.6	7151.2							88.396	1745.7	61.079	1302.6	60.951	1608.6	75.247	2193.2	51.076
											28.545	2044.7	23.441	435.66	78.149	1019.2	295.41	2317.5	284.79	5866.5	238.54	1907.4	435.07	3378.4	201.89	1275.5	350.53	2277.8	200.56	1700.9	1084.4	5187.5	153.9	1409.5							59.254	1031.5	43.552	1532.7	98.681	3888.5	61.739	1338.3	29.01
											53.779	591.24	51.116	731.12	65.331	779.56	169.25	1512.1	94.129	9692.1	79.252	579.66	137.12	1586.4	253.68	1420.9	128.22	604.59	1118.1	7116.5	1559.7	6082.6	145.37	1085.2							19.669	430.61	47.828	1151.7	15.5	721.43	45.657	1189.9	185.27
											163.68	2035.8	60.712	858.98	135.06	2344.9	249.09	1821.4	90.549	1378.8	94.694	942.1	173.68	968.35	421.02	2824.2	21.115	575.95	1836.3	10721	211.65	2873.7	797.07	5869.1							22.947	491.29	52.661	1124.9	-4.6598	563.49	54.959	2153.3	21.95
											42.533	550.06	95.396	1439.4	258.15	3754.5	206	1860.1	366.36	3784	116.56	1731.8	290.23	2375.8	66.206	906.61	285.95	1562.3	830.53	6174.9	588.04	5865.5	1132.2	7418.6							29.661	869.18	36.812	787.51	2.489	471.45	68.368	1777.5	54.713
											198.63	2297.7	86.724	1585.9	11.023	972.81	358.5	42.168	99.237	1527.9	107.34	688.1	640.83	4826.5	249.89	1920.2	347.87	2314.2	58.651	178.19	176.7	1181.5	28.03	40.809							18.426	849.65	35.278	672.33	73.289	3478.2	55.411	1575.8	38.799
											11.821	1010.3	95.944	1410.1	45.991	835.47	397.92	101.99	182.58	2593.6	125.04	960.99	441.37	2770.1	595.32	3302.1	225.18	1300.3	685.12	4642	784.59	6289.3	595.83	3804							54.028	1089.6	95.533	2342.9	8.5589	646.14	125.49	3290.9	34.74
											202.22	2268.8	87.51	1131.6	13.812	1355.6	211.69	1475.9	46.343	547.96	242.74	1747.8	99.117	654.99	39.099	136.88	133.69	1018.2	45.043	137.83	1061.5	6632.2	36.365	40.287							18.64	832.17	30.785	449.51	78.516	2556.7	42.91	904.22	51.854
											51.344	981.59	110.39	1216.5	73.587	1070	387.29	42.473	273.15	2880.2	448.78	2470.3	675.92	5333.9	247.41	1631.7	185.96	1545.4	1044.8	7612.6	444.8	7853.3	1030	7345.6							46.484	1474.3	37.052	802.08	9.6985	420.08	52.906	1263.3	65.291
											16.385	1184.9	136.85	1086.1	15.205	1146.4	26.344	1273.7	208.4	2752.3	151.64	1276.8	532.22	3842.4	257.18	2118.5	223.28	1449.7	987.23	8047.8	559.96	3761.9	995.76	5400.8							24.008	860.25	50.902	1650.4	73.28	1518.6	30.305	821.22	46.815
											20.137	1663.3	58.943	685.04	14.077	1138.3	14.711	1233.2	178.62	2569.7	156.83	1676	50.784	259.98	711.03	5306.9	237.87	1751.4	733.45	3384.7	368.7	3474.6	684.08	6333.7							22.557	791.87	67.579	1470.8	15.466	283.39	92.54	2070.5	52.228
											250.11	2702.3	7.7104	952.47	100.31	1453	10.611	1093.6	378.65	4213.4	126.09	1512.6	281.54	2122.7	39.607	858.14	430.53	2975.9	50.033	4745	1258	7469.7	1490.7	12774							45.571	1112.3	50.274	985.53	-13.134	448.92	44.578	1325.4	13.775
											14.661	1064.6	90.605	1067.8	116.86	1854.8	173.34	1868.9	142.94	1611.4	294.3	1759.5	748.07	4343.2	269.05	2336.1	12.476	76.306	27.951	150.37	738.12	4380.3	1541	9519.7							75.346	877.64	53.132	163.02	48.75	1071.1	40.942	1159	90.962
											91.699	999.48	10.938	931.36	81.564	1187.7	231.95	1901.2	263.69	4070.2	117.66	1418.6	545.38	4422.3	109.16	1390.9	298.87	2176.9	666.23	5110.7	940.66	10297	1656.6	6971.4							42.831	1607.5	15.834	477.03	-1.7062	483.31	234.04	3345.5	20.761
											104.39	1190.3	14.51	1400.1	63.803	938.47	265.8	1996.2	231.6	3245.9	201.32	1612.1	358.51	2386.6	147.76	1075.5	186.05	1718.3	1493.6	10034	1566.2	7742.9	1345.4	8103							36.713	911.09	47.609	1071.1	59.353	1058.4	77.189	1582.6	43.894
											15.472	1152.6	75.672	1305.5	104.11	1089.7	14.434	1225.7	55.189	650.1	298.31	1108.9	436.36	2881	401.59	2292.3	348.96	2267.4	55.759	6505	543.46	5382.3	1909.5	10624							75.137	1585.4	40.136	1118.2	2.4475	625.29	117.93	2455.1	17.645
											117.24	1521.3	17.971	1277.4	335.92	9226.1	167.83	1793.9	143.4	2285.8	78.776	789.75	333.05	1979.7	159.4	1076.6	12.949	113.29	222.43	2851.2	35.534	134.68	439.15	4500.9							14.932	827.6	52.172	1572.8	41.057	1631.2	106.29	2009.8	32.961
											185.95	1960.7	43.065	470.83	51.278	786.25	156.42	1762.3	54.35	857.46	146.59	1000.9	867.56	4545.3	226.08	1854.9	121.83	1646.6	905.84	3880.4	834.85	6174.3	895.04	5817							14.103	799.14	22.482	411.13	-4.1216	490.48	102.07	2373.8	27.925
											84.476	1405.7	15.455	1286.6	8.1184	28.425	301.22	2255.8	85.663	737.43	273.73	2018.7	101.1	918.23	160.64	1349	7.0269	38.589	934.97	12543	834.51	6266.7	5745.9	10722							27.577	629.11	23.072	136.25	36.795	1363.8	109.85	2259.3	66.186
											63.196	795.39	78.171	1134.9	78.617	670.7	135.95	1870.9	73.515	1424.3	106.25	955.21	156.38	1209.4	355.09	2460.7	195.15	1215.1	902.84	3848.4	737.59	8578.1	686.9	5235.4							20.656	925.3	25.509	179.11	-1.2651	655.99	60.753	1538.7	32.778
											127.02	1602	113.98	1318.7	12.985	1187	107.13	2439.9	165.44	1363.9	106.7	1058.2	222.43	1753.5	119.55	542.88	64.104	1275.7	545.65	8536	1112.8	5594.7	44.275	179.35							110.51	1606.8	27.023	518.94	4.3073	29.013	62.214	1594.4	36.547
											41.092	983.2	85.752	863.82	18.589	26.563	8.7514	868.42	56.735	589.3	192.55	2181.7	125.18	1463.5	346.58	2530.7	232.59	1902.6	1248	7659.1	2210.7	11276	1790.6	9664.4							41.478	1106.7	63.086	1227.5	35.332	705.36	49.979	1147.2	49.422
											72.822	1006.3	116.83	1750	104.41	1052.5	228.23	2030.8	97.747	646.53	105.38	1099.4	300.9	1698.5	379.89	4252.7	580.65	3364.5	242.54	4426.4	1075.5	8951.8	638.3	7120.3							28.283	1238.1	26.188	233.08	-4.8014	462.13	57.992	327.67	75.552
											100.29	1069.5	59.811	833	49.275	1072.5	149.63	1412.3	123.84	1202	97.015	1160.4	452.02	2173.1	417.79	4395.4	326.03	3100.9	1126	5057.9	970.57	8252	769.9	8266							86.991	1443.4	28.05	449.19	-2.4837	272.98	77.065	1530.8	110.78
											63.698	1063.1	82.096	1167.1	70.725	964.81	115.04	844.34	53.473	726.42	283.68	2901.6	278.22	2993.4	528.2	2980	215.54	1781.7	593.47	5636.8	1281.4	6895.6	366.84	3743.6							59.275	1221.6	42.623	1214.3	7.1772	649.5	68.019	1561.8	56.886
											156.54	1252.9	84.004	1216.9	113.03	1614.2	56.085	704.01	92.812	793.12	326.72	2782.9	303.16	168.9	405.15	4222.9	242.94	1574	441.28	5507.8	391.82	4011.3	86.33	1328.3							44.121	1016.4	36.386	1516	40.275	2567.1	138.17	2942.4	52.003
											32.046	1154.4	90.578	1237.3	77.369	920.84	138.3	998.69	129.07	2122.5	84.948	593.49	263.88	2653	387.01	2165.2	276.38	4481.2	851.18	4531.4	1201.6	5525.8	352.56	2980.9							90.584	2084.5	22.427	342.1	66.966	3552.5	59.168	989.16	21.798
											38.156	987.94	16.19	1373.3	93.054	1006.4	245.02	1855	158.74	1487.5	252.85	2147.3	128.32	2229.4	448.25	3715.2	23.774	281.78	708.72	4628.9	217.26	775.48	836.9	6329.8							26.1	1139.2	63.7	1463.9	19.543	1550.7	64.503	1984.8	24.99
											268.05	2737.7	48.787	985.64	90.703	785.89	181.47	885.43	160.12	2464.7	128.07	1702	431.13	3115.6	131.89	665.46	325.12	3311.3	1072	6998.7	179.83	2277.1	216.5	2985.5							12.996	518.95	38.711	1343	0.79157	683.9	105.65	394.13	29.779
											57.262	1015.5	54.751	818.78	31.71	86.104	116.29	1049.9	217.15	2071.6	195.27	1573.3	535.04	5328.8	105.87	421.24	20.928	336.45	306.87	4968.1	870.42	7958	55.395	226.99							56.005	1462.4	43.1	1632.9	35.184	1239	48.61	1473.6	29.897
											15.51	355.5	81.648	1107	108.06	1184.3	132.42	1312.5	218.91	1726.8	159.83	1697.4	340.1	3062.6	172.77	1149.5	319.63	1844.9	42.703	154.59	2518.7	12620	863.3	8186.3							17.137	332.52	55.099	1874.4	79.859	2502.6	71.689	1729.9	28.705
											105.55	999.14	10.342	1115.5	45.862	554.64	21.211	67.133	333.5	3470.6	99.5	1139.9	294.42	2303.6	93.926	854.93	19.283	1662.5	569.47	6327	50.85	166.68	684.41	5367.9							107.8	1558.8	339.31	5817.3	-2.4651	930.52	46.787	1395.8	56.001
											95.792	1501.6	59.37	863.43	105.38	873.17	191.72	1896.2	356.39	4333.2	76.188	1006.9	407.26	3228.8	946.26	4518.3	339.28	2184.8	105.65	2845	1004.8	9231.1	90.545	564.1							79.781	1437.1	65.453	1557.9	-0.66814	613.27	13.05	1759.8	39.714
											72.901	1161.7	70.971	3144.2	121.13	1258.2	152.79	1010.9	124.57	1905.9	303.19	2373.1	140.6	1681.6	664.66	4785.1	274.12	1651.8	802.14	4304	843.15	6436.5	427.19	3609.3							21.873	1414.6	55.378	1214.4	5.3709	649.88	15.207	1934.9	36.056
											85.821	850.25	95.722	1200.1	9.6114	46.696	96.72	782.68	128.91	1893.3	189.93	1984.4	251.9	1627.1	525.92	3560.9	624.23	4275.3	463.1	4639.9	897.95	8038.1	1090.5	8772.6							24.997	118.34	50.66	1659.9	-3.9169	604.91	39.867	1020.2	47.31
											141.16	2218.6	109.08	1246.7	167.86	1329.4	161.43	1224.8	201.85	2299	108.18	1377.1	605.79	3314.3	214.44	1743.7	182.37	1579.3	132.57	1444	438.01	4469.3	1366.6	6728.5							31.464	93.829	43.272	842.35	0.71426	481.13	88.793	1726.4	34.398
											159.25	1127	43.619	669.37	81.993	730.87	258.46	1999.9	216.2	1938.6	131.34	1010.7	312.25	1727	321.5	2989.2	597.79	3679	951.68	4616.3	1671	9342.1	808.7	7064.9							40.533	116.98	1876.1	15678	-11.455	22.14	124.57	2094.5	22.318
											105.52	1023.4	101.11	1153.7	29.991	90.464	118.5	885.62	28.756	94.355	114.09	1729.6	28.848	237.85	51.378	167.67	370.9	2638.4	830.09	7136.1	1266.4	8448	246.13	1806.5							40.07	113.11	62.12	1365.7	4.3758	329.58	65.043	2425.4	19.84
											196.83	2086.3	14.475	1013.7	145.51	1226.1	24.55	43.958	164.12	1600.9	9.8822	42.325	214.94	2178.9	51.018	271.06	495.08	2861.1	845.74	6551.5	1311.2	8363.5	825.58	3811.4							30.116	81.181	50.503	709.02	-2.0634	647.74	84.523	2486.2	36.632
											75.72	712.29	207.03	1912.6	82.856	2003.4	171.51	1214.8	386.49	3215.8	26.437	83.442	281.73	1950.8	332.33	3526.9	192.07	1737.6	642.26	3918.4	1755.4	8965	151.66	1432.3							47.931	156.23	73.016	1626.6	-1.2632	280.44	40.788	1790.1	50.491
											240.67	4113.6	55.144	900.37	93.812	1147.7	95.406	536.89	319.93	2676.5	64.947	846.56	620.09	3372.7	377.39	3506	304.5	2586.5	831.55	7021	380.81	5243.8	131.47	1301.1							35.072	169.79	52.111	1925.2	8.0542	875.73	60.226	1464.7	51.404
											50.586	923.29	44.555	557.86	101.78	1664.2	175.87	1648.3	119.51	938.81	79.025	931.7	279.78	2077.6	470.96	4067.3	217.67	2185.1	906.02	5141.6	1090.1	5372.1	209.94	2702.4							73.591	192.93	28.791	537.03	-1.2118	610.4	64.463	2150.7	60.07
											109.4	1019.4	90.497	1262.7	76.514	550.76	170.62	762.35	151.9	1952.3	157.38	1796.1	379.45	2290	184.1	2024.9	364	2896.5	336.39	1638.1	1096.6	6191	217.05	495.25							56.915	159.82	76.02	1512.4	5.1307	692.2	34.957	1023.2	37.411
											115.36	1198.2	128.05	1057.4	156.87	1207.9	28.704	107.98	90.46	990.61	134.98	1273.9	133.69	1732.4	190.85	2616.7	341.57	1809.7	1059.1	8910.7	1253.1	9147	1094.9	7513.7							35.478	120.77	31.808	658.86	40.642	1919.1	58.238	1297.2	25.412
											96.22	1959.6	47.375	479.8	234.9	1984.5	222.29	1899.2	113.56	1098.3	116.29	1574.6	531.08	3912.8	506.64	3768.7	424.27	2767.5	1186.4	4996.5	1065.8	8944.6	324.59	3596							42.022	112.74	50.686	1848.4	6.1642	1373.9	32.385	848.3	36.322
											82.55	840.93	42.939	1714.4	134.86	1268.9	192.07	1354.3	130.11	1768.7	220.34	1417.1	114.74	1316.9	235.56	1830.5	177.37	2423.7	423.35	3739	2168.3	8942.5	1883	8398							23.959	137.39	40.353	666.5	-12.469	53.503	125.77	3384.2	55.299
											69.002	1501.4	335.52	2715.1	47.908	417.89	80.023	1077.3	132.48	774.79	235.31	1668.2	245.06	2341.7	308.95	2806.2	734.55	4668.6	1573.3	7908.4	1250.5	6168.5	939.37	9129.2							18.007	110.87	53.65	1618	2.723	1398.7	30.068	1105.1	31.792
											34.494	474.46	33.731	-22.945	30.372	330.2	258.86	1987.7	170.29	2782.1	274.15	2416.1	563.46	3816.5	252.41	2147.7	763.46	4243.6	320.65	6772	1362	12810	670.75	6601.6							41.522	143.03	38.065	694.93	48.429	1818.3	33.261	1039.7	37.535
											99.375	891.08	63.346	919.52	164.9	1808.6	89.168	841.69	121.39	1501.9	136.39	1094.8	302.29	2811	144.78	1386.7	415.12	1687.5	1006.3	6809.5	1163.9	9632	2632.4	12893							41.865	123.68	30.689	635.24	21.168	1065.8	84.897	2228.1	26.703
											101.12	346.47	34.675	492.42	93.238	993.75	145.07	1616	159.09	2023.6	96.865	1038.4	253.14	1920.7	520.87	4323.3	264.01	2324.9	1357.9	9737.1	448.71	6589.6	966.29	4161.2							47.967	152.04	37.89	658.57	2.2809	561.31	144.94	2499.4	60.671
											27.082	363.69	63.554	1058.4	306.19	1929	182.57	1184.6	94.77	709.8	13.014	47.027	519.93	3106.1	132.85	1686.1	249.09	3722.6	290.63	3156.8	488.71	2384.5	1575.2	6151.4							17.002	74.437	33.174	555.84	0.97354	580.23	79.363	2597.6	38.526
											103.05	1414.4	51.68	812.33	28.277	276.14	106.49	1133.4	140.46	2129.2	23.312	93.906	178.73	2165.7	392.11	2951.9	189.91	1547.7	734	4336.4	370.51	2495.2	1485.8	10002							16.284	102.81	62.613	1412.7	-1.78	673.46	72.662	1941.9	42.25
											79.436	1851.5	59.849	1168.3	91.129	85.932	144.11	1151.2	166.06	1166	116.22	1349.4	256.74	1936.8	112.73	2123.2	70.016	919.25	1440	7933.1	1054.9	6476.3	540.37	5374.2							52.13	157.88	70.195	2247	5.4124	1053.8	90.672	2927.1	31.814
											88.289	1178.4	82.194	1216.3	197.55	1596.9	172.43	1506.3	123.78	1190.7	222.59	1758.2	333.2	2093.6	303.92	1876.9	27.359	231.32	750.28	4196.6	796.67	6843.6	423.21	5276.2							40.28	143.68	21.797	372.71	31.072	896.22	48.925	1338	42.411
											95.292	1451.4	76.739	1148.8	43.446	130.24	153.73	1182.9	143.71	1289.2	285.16	1943	441.64	3073	701.98	3251.6	202.26	1411.5	153.73	1862	72.649	736.3	638.56	4530							82.59	212.31	50.624	955.8	95.094	4282.1	31.637	951.58	84.883
											22.371	397.97	61.423	854.36	236.54	1723.2	109.08	817.93	90.487	1877.8	70.317	652.29	397.01	2181	38.029	112.15	383.56	2654.8	1315.5	7312.4	347.95	3146.7	1756	9858.8							38.664	127.91	52.968	1081.8	71.313	3187.3	23.912	975.15	41.506
											86.35	1382.9	94.505	888.22	128.08	949.26	102.51	1116.1	203.88	3264	202.94	1429.8	91.086	834.52	55.12	897.04	171.93	979.07	528.64	3637.9	1360.9	6752.5	1093.8	6702.7							60.91	175.09	42.77	1128.7	34.922	1468.4	33.283	957.51	20.022
											2.7583	197.63	102.67	1050.8	152.29	1431.4	110.48	1162.1	111.86	1673.6	182.72	1261.5	122.48	1429.6	90.338	565.71	208.66	1549.6	1089	4219	394.75	2467.4	1972	10668							28.586	81.631	15.012	258.83	-2.0882	915.15	138.64	2641.3	55.51
											72.301	1320.4	63.462	912.28	95.013	26.261	24.375	71.28	143.89	1498.2	219.5	1940.5	216.18	1766.4	358.11	4775.6	126.56	902.57	268.96	4545.8	666.93	3971.7	350.1	3586.3							60.157	153.86	40.128	1006.9	16.753	844.98	6.8938	226.55	21.613
											25.399	464.5	42.578	817.7	98.658	1003.5	51.681	297.55	118.19	1513.1	113.13	1369.2	502.29	3885.9	138.57	979.02	135.07	2313.3	92.779	1280.8	784.62	4952.6	574.27	3465.5							37.38	145.89	57.144	1718.6	57.623	1705.8	9.5801	257.2	44.825
											73.019	716.52	85.335	1217.1	31.963	604.05	50.495	789.24	123.4	1488.2	127.95	1006.7	278.57	1612.7	63.362	252.01	262.02	1938.8	1429.9	7893.8	105.43	1273.8	982.73	4919							32.725	94.007	28.17	581.57	13.543	1245.6	40.682	1145.1	37.065
											17.71	54.021	63.871	740.62	85.774	1160.3	15.598	1541.2	163.15	1568.9	231.35	2005.2	249.29	2201.5	133.93	592.4	26.302	379.58	1319.1	5928.8	849.68	5819.3	931.9	6756.2							37.119	113.7	38.375	1073.3	-4.6321	474.27	54.343	2495.3	25.075
											108.99	1988.2	101.5	986.62	90.627	892.99	57.793	612.69	167.72	1736.6	62.449	464.36	14.231	114.27	410.07	2542.1	54.338	1069.7	230.27	2655.7	1491.7	8156	708.58	7728.1							64.307	201.88	53.578	1138.6	-12.918	22.398	9.6446	298.65	117.67
											125.81	2071.4	76.176	1140.3	98.557	1169.3	153.21	1287.4	152.76	1157.9	149.58	1147.8	316.86	2023.9	45.274	136.82	39.151	430.98	1307.4	5593.7	273.04	3991	1399.3	13925							41.202	158.41	51.43	1140.2	37.599	1582	46.535	1667.2	39.201
											61.011	408	14.908	165.44	144.42	1928.1	80.382	344.5	22.025	80.115	31.729	100.45	470.3	3449.2	42.174	141.78	257.3	1917.6	227.43	3693	313.38	2947.4	1024	6691							26.582	117.86	42	942.93	-1.6346	885.83	192.98	5234	31.089
											184.24	3837.1	50.546	745.17	117.85	1926.6	10.499	1515.5	109.02	910.29	13.672	45.8	364.96	2798.5	296.86	1626.8	189.5	1811.9	1215.2	5128	77.701	5940.1	500.69	6702.6							41.616	134.23	63.084	1446.9	29.501	1705.2	81.255	2448.4	41.904
											99.194	2097	71.941	1079.4	50.189	697.37	181.7	1592.8	104.82	1729.6	212.6	1520	698.87	5056.8	613.69	2689.9	100.39	746.91	289.58	5431.4	1633.4	7649.7	910.57	5318.7							26.505	104.27	55.054	918.88	-9.2384	324.36	43.617	1625.1	22.871
											32.405	105.68	106.39	1951.1	153.94	1533.3	118.14	765.04	178.95	2643.4	187.07	1751.2	273.11	2590.7	520.39	2403.8	43.289	157.64	714.63	4343	53.289	6927.5	1231.8	14073							64.876	210	46.313	1095	14.973	1118.8	42.34	1319.6	49.662
											110.98	2043.4	83.398	1209.6	60.506	706.81	68.256	2579.7	129.61	1610.3	112.34	1328.5	207.12	2068.5	630.43	3469.9	168.06	857.75	491.64	4266.4	51.989	5481.6	717.95	5783.2							71.264	315.14	64.445	962.77	12.083	890.76	55.483	1840.9	24.017
											118.58	3009.2	93.817	1928.5	93.718	1171.4	218.92	2551.8	112.05	1232.9	128.31	817.91	267.18	1897.7	196.79	2115.5	164.2	2872.5	725.42	5000.2	1657.8	5979.5	1566.8	12300							23.646	60.033	44.486	782.99	20.36	1494.5	82.947	2355.7	29.499
											27.981	359.08	29.421	799.81	68.483	1037.2	310.46	2057.7	96.993	2664.1	123.44	1319.7	635.66	4119.8	208.14	1185.3	162.54	905.91	88.728	1372.2	258.08	1039.5	748.52	6548.4							23.096	74.103	37.6	984.22	4.361	1093	44.036	1509.4	8.0831
											152.23	2222.9	21.834	222.92	157.77	1328.9	245.35	1650.6	87.409	896.32	89.067	1211.8	497.51	5221.7	198.73	1562.3	406.49	2983.6	240.65	1624.2	593.05	7136.6	656.92	8599.9							25.419	99.955	37.445	572.67	4.1697	498.93	62.23	2339.7	52.017
											136.14	2079.3	38.854	558.76	116.67	1659.5	192.02	1426.9	153.07	1714	267.04	1163.5	221.31	2122.2	125.05	832.52	189.81	2414.8	1299.2	8761.4	1111	9366.4	816.87	4692.3							36.665	109.27	33.153	628.53	21.842	1062.5	57.377	1606.1	44.259
											108.91	937.65	24.708	278.13	183.25	3774.8	308.7	3689.3	196.65	2030.9	232.4	1494.3	234.14	1374	360.22	1845.1	184.86	1173.8	774.11	5088.1	74.936	1187.1	469.87	5135							26.973	137.87	28.754	763.17	14.373	1039	55.154	1601.5	13.248
											31.304	361.91	57.133	715.42	42.504	607.21	121.79	2312.1	95.406	1438.3	156.63	1587.8	153.09	2495.2	167.57	1192.5	362.85	2428.9	2057.3	6861	410.85	5278.9	1726.6	11744							17.125	111.53	39.49	788.71	5.9029	471.3	51.14	1002.9	61.585
											63.25	962.22	44.205	549.85	41.896	924.53	201.58	2124	145.83	2232.7	161.05	1373.7	169.18	1740.3	197.74	1636	431.87	2833.3	785.35	6963.4	491.48	3209.7	1212.3	7677.8							55.827	163.76	62.98	1959.6	-14.251	241.05	48.277	1047.2	58.345
											227.9	1906.6	17.22	254.2	74.21	1022.4	130.44	575.82	17.903	2648	287.1	2121.1	577.2	4015.9	153.76	1292.2	155.06	1111.8	381.99	3768	37.477	4922.5	360.66	7716.6							27.921	84.011	29.931	859.35	16.119	1014.2	30.563	1751.6	27.156
											26.999	82.15	67.869	735.2	92.314	1268.6	276.07	2784.6	28.989	4517.9	232.12	1667.5	319.58	2459.4	82.099	1078.1	156.58	1242.6	2099.5	6293.1	37.697	235.93	1666.7	8983.7							50.558	178.59	34.35	958.39	-4.6312	844.88	86.333	2140.1	34.351
											54.537	1528.8	78.538	1029.6	101.08	1184.2	113.97	1454.6	147.42	1566.6	271.39	1666.2	474.24	2575.6	179.53	929.99	351.87	2178.5	330.25	1458.4	147.28	733.81	712.8	12487							28.614	78.703	43.815	1164.1	38.439	1087.1	59.426	1993.7	24.283
											91.844	1581.3	43.568	469.78	73.143	1209.9	124.47	589.61	194.88	1415.5	141.34	1352.7	292.74	2854.8	110.79	1171.5	425.87	2269.6	97.286	2510.2	729.61	6339.3	267.49	5648.8							19.837	69.062	59.299	961.7	-0.86688	494.92	65.216	1878.8	38.849
											120.11	1435.7	73.831	785.4	57.498	807.49	159.16	1024	12.576	2341.4	184.83	3126.3	302.01	3698.5	242.75	1325.6	295.65	2662.3	2098	10070	782.24	9263.9	1385.7	7054.4							16.886	78.924	28.43	72.67	-1.5675	411.69	41.004	1106.8	22.939
											91.182	1423.1	98.101	1349	108.09	1409.4	153.47	845.69	87.405	1019.1	118.48	1113.8	31.953	303.29	30.081	111.47	260.68	1853.3	2557.1	8773.2	1024.1	10870	1056.8	9865.4							23.207	57.326	42.508	1184.5	6.0784	611.29	39.572	1133.8	100.65
											194.68	2215.3	59.554	986.08	101.3	1356.1	390.52	2930.4	26.55	3129.8	191.36	1957.4	299.19	2393	62.894	2336.6	16.888	154.96	1916.1	9808.5	483.62	4781.6	831.87	5830.2							86.041	331.84	41.006	1217.7	8.6163	752.72	97.683	1784.7	81.319
											99.243	1609.9	82.627	1145.1	75.242	1448.1	214.87	2338	135.56	1617.4	184.8	1517.1	128.41	1961.4	338.68	2458.6	336	1949.8	879.97	5006.1	804.88	4729.4	663.74	5849.8							23.549	76.667	11.745	184.71	0.7712	637.81	35.209	1092	145.45
											49.143	677.51	61.733	633.79	45.542	789.62	174.53	1109.7	8.9946	1007.3	134.36	1197.6	327.33	2450.5	187.69	1459.9	328.81	1502.3	184.25	3717.8	1331.3	7765.9	172.62	1260.7							17.777	131.98	17.155	589.78	-9.7629	561.89	42.394	1326	49.405
											90.451	1437.6	72.586	1095.6	100.58	1089.4	185.68	1785.2	16.76	3069.4	129.43	1036.3	478.56	3207.1	166.54	1341.3	28.811	79.126	220.64	2853.1	755.03	3964.8	1194	7467.9							19.7	72.476	22.916	519.69	6.7109	746.72	27.378	1326.2	38.888
											205.08	1799.2	71.924	1173	61.43	75.986	163.74	1669.5	76.975	1724.1	80.631	1177.6	391.38	2427	271.59	4770.1	633.18	3569.7	600.97	4334.2	967.09	6682	706.99	4219.7							24.69	69.111	46.102	1094.9	13.231	709.12	63.388	2062.3	45.024
											77.722	1246.4	34.236	449.62	75.153	1051.1	195.44	1696.3	18.293	3168.7	234.37	1762.9	571.43	3841.5	140.26	1950.6	145.63	985.12	1149.4	4533	757.98	5226.9	863.51	6876.6							17.121	45.339	9.3749	60.223	6.8554	677.42	31.376	1443.7	20.154
											142.15	1540.9	43.354	490.36	109.53	1700.2	159.24	1854.9	160.18	2441.1	224.09	1401.1	510.74	2731.8	168.97	1598.5	390.02	2843.8	39.949	503.54	225.23	1813.9	116.46	1180.2							29.748	124.97	62.035	1181.2	62.912	2190.3	66.847	1925.6	44.068
											12.495	45.281	106.09	1583.7	79.182	1366.7	136.84	1218.8	80.511	1493.4	53.051	414.17	430.45	2687.4	49.376	429.71	276.06	2040	1242	5434.7	1510.1	5081.7	946.93	8956.2							26.927	72.869	63.717	1030.1	36.151	885.73	46.857	1388.1	100.51
											93.814	1680.7	93.072	1077.1	184.27	2228.8	191.29	949.14	69.949	762.02	278.81	2031.5	370.35	2105.8	99.153	709.48	355.26	2148.4	1296.2	5506	830.22	5009	1388.2	8524.3							57.727	202.48	32.328	557.06	-2.0397	534.89	51.376	1261.8	45.709
											13.453	920.93	63.995	763.3	122.46	774.55	210.7	2010.2	94.109	1687.3	215.54	1706.2	252.94	1887.6	141.75	772.11	878.7	4450.1	469.39	6605.7	1863	8009.9	877.05	6087							38.036	151.82	45.636	981.31	3.8291	631.59	67.03	1464.8	21.748
											124.64	1602.4	61.128	1193.4	74.259	774.35	20.083	368.98	66.527	586.71	52.277	212.81	84.875	1160.6	309.51	1947.4	397.14	3393.6	2103	7424.6	68.232	229.8	109.73	1524.3							27.635	122.85	45.926	997.02	2.4498	543.92	43.468	1155.4	28.835
											11.525	62.715	73.216	1483.6	106	1177.6	118.96	61.051	102.51	1648.5	101.33	973.99	259.73	2722	29.201	54.083	381.74	1871.7	1364	7214.4	1533.6	8959.3	770.61	7359							25.493	73.086	30.677	1127.1	15.369	817.48	65.267	1961	41.878
											35.187	184.86	63.944	1294.6	126.38	1337.6	195.11	1905.6	53.005	478.82	237.21	1719.8	260.96	1639.4	141.7	929.27	380.63	3092.8	572.74	4252.9	537	4350.6	512.26	3126.6							36.794	84.192	58.019	1253.8	34.922	619.97	54.448	1892.7	23.2
											70.411	731.97	69.669	800.84	100.16	1041.3	231.6	103.76	132.45	1156.5	183.71	1670.7	334.8	4310.8	333.28	3299.9	21.509	154.25	764.64	7659.2	201.33	2727.8	728.56	4699.7							25.693	69.042	13.455	34.281	6.2852	474.59	65.148	2186.3	51.93
											70.122	1441.3	43.005	685.16	96.756	1608.5	147.3	2257.6	23.225	3763.6	111.1	1000.6	208.32	2753	69.996	536.96	321.3	1649	820.76	5111.3	70.721	920.82	393.47	6486.4							37.239	104.24	40.463	786.87	48.801	1854	23.784	946.19	42.151
											47.487	746.05	117.46	1640.6	99.274	1522.1	87.692	697.28	64.296	1272.7	168.08	1227	223.17	1432.9	171.45	1321.1	219.64	1475.8	1549.8	6334.3	1157.3	9147.6	534.82	3855.2							20.562	139.73	43.371	850.41	36.199	1926	39.405	1172	40.125
											90.056	1320.3	127.31	2180.8	37.396	253.23	256.27	2675.8	67.452	975.91	83.303	1035.3	769.38	6041.9	273.82	2250.4	409.59	2956.2	754.98	4307.8	237.88	1324.1	1624.2	8493.6							28.119	122.18	57.175	1510	9.2419	782.15	47.38	1514.7	19.05
											66.289	1140.7	78.71	1491.3	91.182	1253	116.33	722.24	203.18	2521.8	89.943	1314	205.82	1913.2	315.52	2036.6	160.8	1613	1424.4	6737	193.38	2941.1	2536.6	11784							32.171	130.82	25.821	517.32	-1.7705	434.51	26.41	740.59	21.569
											144.02	1987.9	127.39	1703.4	28.838	247.78	198.2	1912.9	202.05	2604.2	20.933	108.47	523.59	2804.9	86.498	535.5	55.107	280.67	864.68	3616.9	338.48	2035.2	902.92	8150.1							17.506	131.46	48.266	1427.4	28.462	585.08	51.111	1804.5	60.66
											91.182	1288.4	115.34	1728.2	105.54	1426.7	260.93	1867.9	76.036	542.55	140.05	894.71	248.05	1796.3	299.59	2868.5	467.39	2424.4	946.51	5713.3	446.67	6067.9	1071.9	6552.4							42.777	155.65	61.033	2060.5	0.088832	993.9	46.14	1105.4	49.201
											129.04	2151.9	93.305	1506	92.462	953.26	229.91	1781.4	112.73	1537.7	5.3598	28.649	245.95	2963.7	175.29	787.72	181.35	1421.9	1021.2	4000.6	50.425	161.17	56.582	267.73							25.332	90.103	49.041	1340.5	6.8253	151.95	76.526	1897.8	28.112
											123.28	1800.1	72.577	1046.8	25.391	216.87	297.1	3667.6	184.89	2778.8	34.686	272.22	333.83	2047.3	180.54	942.9	221.79	1711	845.79	5226.3	49.945	161.53	825.9	5954.6							25.711	82.374	52.262	1581.1	19.432	1563.8	81.792	3526.1	16.938
											11.376	143.89	36.322	490.91	133.76	914.4	88.301	865.7	102.18	1277.8	95.661	1149.4	247.97	3027.4	219.03	1695.5	204.86	1853.8	1134.4	7224	984.15	8069.2	1036.1	12356							42.026	139.39	52.02	1181.7	25.976	1552	128.72	2171.5	32.562
											41.297	865.16	234.18	2135.1	73.548	873.83	344.52	2940.1	149.23	2019.4	114.59	890.95	152.36	1627.5	385.43	2732.9	469.66	5746.8	1609.4	7206.9	694.63	8416.9	1224.9	11396							24.175	127.83	94.68	3687.8	29.816	724.9	38.598	1112.2	24.849
											117.69	1213.1	79.145	1305.1	112.8	1521.4	117.59	771.41	116.58	2028.1	129.31	819.89	106.21	1251.9	245.1	2061.1	274.98	3308.4	1688.5	7331.5	199.77	906.37	1555	9085.8							40.045	243.83	78.021	1725.4	49.823	1355.8	44.614	2066.3	36.995
											67.144	942.23	45.828	700.84	40.029	109.44	133.51	927.23	76.059	575.09	133.41	1572.6	263.82	1849.7	72.81	542.05	571.78	3242.3	1302.5	8866.7	518	5183.8	1175.4	7363.7							37.973	140.87	43.044	1297.9	290.68	5743.4	28.678	819.33	56.289
											68.125	1021.5	62.332	909.84	105.87	1105	204.43	1617.1	85.281	877.51	152.64	1609.9	318.82	2087	595.39	3521	310.49	2461.9	1411.8	6243	164.31	598.66	61.727	239.02							29.862	129.11	69.837	1798.3	34.538	1100.4	24.943	718.09	15.591
											63.95	1041.7	61.986	1028.1	54.647	345.69	121.31	1053	99.956	1782.2	177.67	1269.8	652.71	3702.2	259.56	2193.2	304.45	1642.6	1178.8	8231	317.73	4633.4	2377	12775							39.656	117.32	46.055	1565	37.304	1020.4	29.258	555.2	40.338
											100.55	1137.9	37.733	299.88	145.98	1416.8	257.42	1973.9	91.491	875.81	232.29	4888.2	124.19	1029.2	28.842	30.632	649.25	2943.3	782.91	5699.9	762.88	6661.7	1034.1	7262.6							49.188	201.38	80.382	1446.3	75.053	2000.1	42.166	1177.5	16.181
											67.423	983.01	49.216	822.83	207.56	2143.4	76.513	998.97	222.25	2193	189.73	1458	273.36	2716.8	37.53	25.247	154.62	570.24	1226.6	6490.2	58.955	550.51	644.46	7218.8							39.049	200.28	83.228	2802.2	834.65	11870	21.711	935.56	15.4
											177.74	1913.4	30.204	101.33	63.431	857.13	134.7	1226.5	88.747	1429.8	121.31	1277.7	238.55	1697.2	463.46	3330.3	175.28	1405.2	1301.3	9599.1	57.386	583.9	943.83	4613.2							54.589	192.5	85.571	1351.4	107.54	3182.2	36.447	758.37	42.098
											153.73	2035.9	55.581	608	130.98	1820.8	330.89	2124.9	69.006	613.26	77.534	583.12	21.526	179.81	116.71	1096.6	274.05	1984.9	572.5	4768.8	212.69	1072.9	829.72	9249.2							56.089	350.38	136.68	2294.7	73.265	2459.9	32.573	905.35	27.244
											187.95	2064.5	103.34	3274.8	146.66	1635.7	96.903	575.58	142.79	2045.6	228.96	1879.8	129.13	1399.4	121.32	1121.7	642.04	3943.8	538.52	5044.8	198.53	2708.6	1661.5	10989							22.505	133.03	47.155	150.88	66.079	1537.1	68.339	1754.2	53.554
											73.766	1341.3	120.92	1426.2	149.43	1983.9	95.199	561.59	245.13	3336.3	72.931	870.96	190.2	1848.2	304.97	2589.9	132.63	1209.5	1060.4	6482.7	292.54	5536.7	40.274	70.77							22.079	101.23	49.963	1749.3	51.947	446.44	88.791	1462.3	17.623
											63.723	1261.5	45.209	539.46	67.102	795.99	112.58	496.95	83.658	1177.8	99.093	943.96	282.09	2592	200.24	2417.2	311.36	2639.6	1378.9	6835.4	1147.1	7702.7	1512.1	10266							34.633	234.97	14.27	546.49	15.857	556.98	41.728	1809.3	16.913
											81.199	812.28	92.844	3049.8	59.238	907.7	189.42	831.7	144.32	2224.8	161.12	1745.4	251.78	1986.7	419.65	2826.7	431.38	2409	1502.7	8325.8	871.81	7599.5	33.049	48.382							22.588	88.076	104.49	2258.7	36.906	1341.9	35.673	1090.6	45.936
											50.117	1159.7	82.079	961.13	71.24	1063.7	177.91	1720.3	116.24	895.31	121.81	1188.2	202.75	1332	422.15	2647.3	236.9	2499.7	1872.7	9011.4	978.34	6679.3	1036.2	8386.7							51.752	204.31	21.417	625.89	46.792	1222	63.401	1602	47.627
											197.07	3154.2	63.167	1062.1	75.764	709.69	23.424	619.19	108.35	1291.4	34.002	105.38	255.09	1930.6	346.96	3061.6	367.28	2682.2	656.56	4016.4	816.78	6657	34.598	180.31							14.367	70.572	23.733	810.93	83.049	2508.7	35.181	780.86	43.704
											41.139	674.26	146.82	1679.6	138.47	1829.9	225.89	1499.9	204.64	2465.4	39.531	126.32	82.061	884.75	346.79	2505.4	248.65	1781.8	1893	10390	473.33	4636.6	70.877	6606.5							42.424	117.75	20.731	752.64	57.19	1943.6	32.745	869.61	15.715
											53.415	677.2	157.63	1675	155.57	1581.8	258.26	2100.1	112.86	1931.6	154.25	1363.8	569.35	3409.5	332.78	1603.8	355.32	2884.6	824.04	11014	903.36	4931.3	37.207	5316.5							27.484	108.01	33.311	1219.9	35.143	1337.2	54.036	1400	17.586
											43.302	704.28	94.991	902.66	77.67	934.2	116.15	1138.3	134.95	1662	76.476	1160.2	188.17	1436	170.11	1487.4	174.7	1610.4	1180.4	8260.2	722.22	5887	268.04	2903.7							22.698	72.542	60.849	1858.7	37.611	1176	33.89	1028.9	32.441
											27.083	1507.5	99.882	905.14	125.29	1131.8	304.61	2541.5	111.97	1883.6	28.064	102.6	401.57	2928.5	30.893	3097	239.39	2341.7	1146.9	6854.3	1402.4	5479.2	110.79	4698.1							23.186	86.363	43.405	1562.1	49.468	1374.8	38.451	1151.2	31.702
											138.86	1481.8	88.029	1322	124.32	1225.4	179.6	1526.9	195.65	1798.5	53.776	778.78	715.94	4995.4	22.235	2785.5	268.75	1951	1156	6129.1	284.97	2032.5	1050.8	5795.7							24.579	131.6	24.813	1244	35.009	1351.3	22.411	686.24	48.169
											140.74	1289.7	66.196	1162.6	91.315	1149.3	147.65	1162.8	127.67	3844.4	181.74	1966.9	27.973	146.6	308.91	1596.7	213.73	1683	948.22	7486.1	636.43	6725.9	412.26	6367							45.499	201.95	20.93	632.36	38.384	1014.2	74.536	1810	37.21
											97.383	837.26	76.618	753.61	68.304	562.86	75.884	837.57	181.62	1668.1	254.94	1935.7	533.5	4740	409.9	2138.9	694.95	4620.6	1161	9243.5	900.56	7376	3422.9	11360							21.666	101.95	30.853	900.96	87.716	2947.1	76.262	2486.9	38.869
											16.831	289.17	61.599	1480.8	72.765	975.34	277.67	2890.5	104.11	1558.3	205.73	2016.6	22.162	85.815	337.78	3457.6	497.83	3521.5	897.25	6656.3	945.07	5852.4	387.91	5454.7							33.465	179.65	126.1	3263.3	225.56	3631.4	36.603	1211.2	15.194
											89.451	1209.9	59.636	1544.8	40.75	695.03	158.73	2156.9	118.85	1621	326.98	2146	157.23	2212.1	519.02	3617.6	255.22	1334.2	938.76	6372.6	476.39	9057.7	118.08	2709.4							30.432	162.45	99.365	2942.7	42.942	1133.9	50.939	1216.7	33.017
											35.23	1997.3	61.733	323.22	49.45	386.71	115.43	1201.6	61.99	1113.9	133.5	1121.4	583.15	5546	372.29	2098.4	38.981	133.05	1381.3	9081.2	333.45	4801.9	105.89	2386.7							46.901	184.88	11.33	473.39	67.374	1808	64.312	1654.6	36.177
											70.044	887.81	98.552	1593.1	58.856	802.09	111.6	1103.3	196.11	2200.1	63.161	607.16	495.93	3783.7	380.77	2599.6	338.37	2962.4	1948.4	8128.9	954.94	5511.9	939.61	7554.4							22.032	81.761	48.653	1151.7	84.545	1514.2	38.042	1198.6	23.497
											57.773	1141	85.008	1708.3	106.31	932.97	38.764	131.95	222.02	2522	80.737	912.83	268.13	2013.7	262	2193.4	395.75	2444.5	1062.5	6448.2	591.12	2902.4	1556.6	6990.8							72.905	229.39	30.104	1241.9	30.144	1148.6	21.527	838.33	122.26
											32.094	1917	101.38	688.43	27.176	398.02	88.937	841.74	98.558	1717.9	123.83	1094.4	724.67	3950.3	473.49	3231.8	206.93	1374.1	1054.6	7852.1	164.77	1984.1	821.72	6581.2							19.982	66.002	67.721	1666.3	31.069	147.88	30.589	795.91	29.549
											60.945	860.62	97.675	2198.9	56.097	435.49	204.8	1764.3	139.66	1523.8	215.21	1461.2	430.07	3665.1	335.23	2565	56.613	1966.4	510.91	2545.1	49.328	163.06	621.66	6879.8							26.25	97.462	18.966	442.54	50.084	1356.2	46.146	1031.6	22.507
											54.593	1487.6	24.812	270.63	110.63	1304.1	247.7	1901.1	192.22	1960.1	189.46	1603.5	829.2	5490.8	256.1	1662.7	309.59	2198.3	423.12	4477.9	502.64	3625	128.89	1847							31.97	133.16	41.993	1744.9	78.699	1717	65.932	2032.3	28.467
											15.514	247.9	328.91	4177.1	141.84	1067.2	449.78	3461	100.22	1200.4	38.869	196.51	16.91	801.33	367.08	2073.3	465.09	3577.6	281.34	3163.9	279.72	4207.3	250.7	1831.6							81.931	297.68	73.214	1677.5	64.736	1273.1	62.447	1089.1	30.458
											71.604	788.68	90.127	1200.7	51.009	790.15	234.16	1856.4	195.77	2751.4	185.69	1571.5	687.54	4055.8	419.47	3080	202.2	1856.9	367.84	4277.3	935.43	6429.8	370.68	4418.4							26.827	128.33	46.765	1262.6	65.892	1491.9	23.486	814.64	33.741
											62.463	849.71	50.235	615.14	29.151	82.093	123.95	1092.1	123.49	1788.8	265.4	2428.3	382.97	2622.7	142.02	1871.8	145.81	1202.8	1443.9	7842.8	226.71	1513.6	883.95	9929.7							28.975	169.03	89.34	1820.5	41.644	1453.2	34.076	858.17	21.235
											140.67	1670.7	56.311	753.93	52.394	507.85	99.763	1253.9	133.86	1493.3	86.376	755.01	253.58	3573	39.21	135.69	379.1	4024	860.25	5862.7	1324.9	6277.3	454.96	5701.6							35.451	160.12	39.942	619	93.391	4312	21.669	672.82	64.232
											66.55	568.03	64.503	868.11	74.114	1024.2	189.08	2483.3	71.026	660.08	316.83	1904.4	363.46	2758.9	326.92	1803.2	331.89	2185.2	1257.6	9341.8	956.11	5290.9	486.85	7798.9							27.769	99.207	33.657	688.48	47.003	1272.7	61.22	1578.2	81.251
											58.043	467.13	57.075	776.16	60.051	883.25	125.15	1763.5	78.71	1303.3	190.45	1448.1	351.19	2474.1	276.18	2118.9	105.16	1571.6	1670.8	6628.1	939.63	4473.2	1254.7	7368							31.272	154.96	49.383	1298.2	62.137	1540.8	47.311	1108.6	31.549
											12.265	147.38	163.86	2618.5	148.83	5965.3	136.51	1373.5	163.81	3063.1	135.16	1219.6	11.786	1265.3	42.271	545.04	105.24	1599.9	1067.9	4476	569.88	2145	446.41	5711.7							23.579	109.43	78.204	1645.9	39.427	1100.9	52.283	1242.2	23.516
											77.518	950.49	34.64	667.67	93.847	1267.4	65.497	512.34	62.031	749.54	122.81	1546.7	345.71	2455.2	312.39	2335.8	30.611	2102.2	1043.5	8342.2	1191.4	6536.7	1050.4	4951.8							23.927	70.412	14.734	1147.6	71.026	494.83	97.552	2425.2	90.019
											50.797	392.6	75.266	1228.6	190.82	1751.9	56.309	475.23	305.76	4184.6	110.85	1271.7	256.43	3296.2	281.88	1587.5	259.79	2726.1	1012	7096.7	132.24	1567.3	1174.5	10632							59.766	220.88	34.04	713.66	75.131	1341.2	20.664	780.12	19.214
											61.975	1543.1	18.508	276.21	55.237	791.52	232.05	2298.1	134.94	1522.4	161.84	1600.5	16.533	1727.5	446.54	3509.7	309.86	7875	1341.1	9042.3	1014.4	5636.8	1906.2	13183							32.095	126.86	35.838	923.36	49.511	1016.1	76.541	1715.3	56.312
											76.236	1270.1	64.794	1232.4	73.725	984.7	466.13	3008.5	204.86	3536.6	162.41	1274.6	252.34	1552.7	94.022	590.8	515.89	3983.1	894.77	6067	158.99	1729.8	571.73	4543.7							38.641	105.5	51.042	1905	45.634	966.94	69.27	730.27	47.415
											121.45	1222.2	39.88	699.81	66.579	856.84	104.27	1101.7	52.876	718.04	318.54	2159.8	5.276	1240.7	136.64	1355.4	290.3	3036.5	304.73	3600.2	840.97	5113.1	26.74	114.27							40.101	178.63	51.647	1187.5	42.486	1201.4	49.853	1271	29.429
											86.225	1040.2	121.64	1900	82.182	561.25	328.57	2195.9	65.329	831.89	135.87	1748.3	82.92	1006.3	344.86	2542.8	600.15	3073.7	1014.8	7901.4	170.42	2869.2	397.09	3520							24.094	102.18	84.151	1547.7	40.248	289.63	52.1	1662.5	43.067
											18.348	200.33	92.365	1555	163.32	3242.8	59.761	475.22	155.34	1636	199.2	1576.7	349.25	2671.1	315.79	1661.6	566.7	3772.3	225.7	9027.6	106.58	1599.3	350.17	4808							27.693	156.99	24.499	944.43	50.253	1119.8	43.939	1179.6	45.204
											69.747	1491.6	77.53	1239.8	210.64	2541.3	155.75	1239.3	97.648	890.27	107.76	1504.9	104.41	1183.6	413.15	2311.9	272.15	3008.5	693.01	5981.6	924.84	9283.9	552.6	6830.5							35.259	248.56	68.217	1483.9	32.772	878.57	23.16	993.73	32.155
											31.462	307.03	97.245	1353	69.982	687.89	123.94	2064.5	46.569	603.68	321.53	2754	188.05	2503.4	226.87	1274.6	435.51	4374.9	1994.5	9459.4	2416.9	13495	896.48	7625.8							25.765	122.7	73.47	1752.7	30.28	1145.1	20.419	363.15	36.344
											50.368	665.11	59.821	704.96	87.856	969.23	399.54	3261.2	191.62	1996.9	152.68	1337.7	496.06	3913.9	574.2	3402.1	196.43	1364.2	2211.2	8738.1	872.61	5719.8	327.61	6556.6							38.298	166.01	22.382	1281.6	34.006	947.24	47.608	1214.2	38.256
											124.21	1589.7	95.863	1846.7	66.624	874.73	84.13	576.03	129.22	1506.8	309.41	2260.8	186.7	1397.6	422.83	2587	391.97	2255.1	2850.1	9778	158.65	1623.3	1048.7	4565.7							31.646	163.17	30.761	1362.7	83.428	2347.8	22.415	1063.2	33.331
											76.282	715.47	110.6	2022.1	43.801	522.51	251.29	2714.5	71.837	1671.5	157.09	1509.3	223.81	1405.6	351.04	2974.3	45.225	226.5	994.33	3872.8	517	4813.6	518.85	5091.2							35.192	108.04	31.907	1208	44.959	1614.5	20.91	1009.2	22.897
											90.321	942.4	99.673	1288.5	86.177	1004.7	138.24	786.99	141.22	2078.3	217.99	1810.2	276.24	1682.6	273.48	2511.4	501.81	4090.8	563.03	4678	1739.3	10206	987.75	4637.1							30.345	125.97	24.151	532.96	75.908	1437.9	16.335	348.62	38.491
											92.114	906.08	72.529	1227.9	74.295	871.4	338.77	1942.3	106.46	750.81	92.455	1171.1	475.54	3995.3	274.91	2624.3	614.04	5023.6	1448.7	2878.5	1380.2	6910.8	371.87	4600.7							44.611	213.7	41.049	1345.8	41.427	1002.2	48.717	1046.8	37.831
											12.441	236.5	48.505	587.5	19.254	692.36	340.15	2494.4	67.353	868.12	139.42	1187.3	226.45	3354.6	345.04	1843.3	275.37	2209	834.4	5945.1	631.63	4658.2	764.8	6500.7							35.81	155.46	248.83	35.516	64.84	2447.7	28.83	753.15	33.771
											54.069	691.18	176.82	1535.9	40.127	868.33	52.9	279.42	163.54	3163.9	107.59	1168	59.801	765.7	337.75	2517.8	225.76	1262.5	1016.6	6080	836.7	5666.7	176.08	2879.7							30.97	239.31	86.258	1891.9	33.206	1127.9	31.445	1000.9	42.489
											23.398	291.16	117.83	1232.6	80.13	1404.8	79.291	822.17	179.92	1541.1	224.2	2282.3	896.47	4881.2	147.38	1771.1	711.17	7941.2	1170.7	7445	980.78	5271.7	395.14	4155.8							18.435	97.671	44.087	1135.4	70.664	1332.7	43.929	1339.1	59.009
											32.188	395.82	97.784	1278.4	93.901	313.25	34.309	122	77.974	817.14	127.6	1231.9	474.63	3458.9	453.67	2303.9	569.24	5069.5	138.3	2598.1	659.85	7745.9	413.17	3615.2							29.862	123.7	22.283	503.07	19.967	76.405	45.897	1512.1	39.184
											266.45	3284.2	35.696	837.22	184	2463.6	149.54	1648.1	47.017	326.99	114.09	1158.8	576.07	4512.9	518.04	3063.7	484.64	3400.5	1154.3	8364.6			508.68	4748.5							24.509	129.56	38.626	1008.3	53.862	1185	42.524	687.68	44.388
											37.135	715.86	90.695	1489.4	70.762	1232.9	119.16	784.37	102.93	1284.4	185.45	1494.6	57.885	658.86	426.57	3191.4	141.37	1664	319.48	2935.3			665.38	7526.6							21.418	47.53	53.847	1370.3	42.8	679	64.537	2904.7	13.558
											204.72	2006.7	118.69	1732.6	41.675	933.21	41.759	209.87	164.83	2176	127.13	1336.1	151.79	1205.1	167.08	2113.8	294.12	3034	1235.7	6752.8			856.4	6036.8							26.574	126.27	35.128	734.04	58.525	1305	49.451	1335.4	44.398
											182.21	2394.1	135.28	2245.7	123.11	1558.9	26.742	148.7	83.465	933.65	228.91	1555	481.82	4567	161.72	2450.2	214.38	1302.2	1179.8	137.66			245.91	3769.9							22.671	105.65	74.62	2143.5	34.743	617.37	15.806	359.12	31.862
											167.53	2402.3	118.95	1668.4	85.668	1506.5	64.28	128.89	62.297	639.1	276.42	1904.3	673.02	4115.5	362.92	2296.3	47.851	181.63	1237.9	3875.4			80.998	1294.3							24.653	121.86	192.35	28.189	23.547	732.56	27.43	644.33	47.762
											145.52	1690.2	27.513	271.32	162.45	1461.3	23.321	69.787	57.998	669.22	255.2	1863.5	15.664	49.711	273	1947.6	190.35	2681.2	2040.8	6664.9			402.87	2752.7							23.248	49.206	50.569	1289.8	41.546	1374.6	29.049	1024.6	68.972
											97.89	960.82	75.587	1042.7	46.342	595.3	216.57	3772.2	131.2	1559.1	104.4	1059.5	204.16	1628.7	556.9	4488.2	522.06	3944.6	2387	8338			256.81	2080.4							17.128	90.42	137.89	14.591	61.95	1313.8	57.715	1758.9	32.915
											99.327	852.54	88.183	1798.7	118.23	1489.7	105.1	769.82	98.633	1093.2	151.7	1498.1	193.88	918.95	652.51	4850.9	438.54	3001.1	722.93	5233.6			822.74	6441.1							31.937	79.78	63.617	1432.2	102.76	1832.2	25.521	917.93	26.51
											28.322	712.41	123.24	1844.5	112.03	1624.2	94.964	621	125.35	1667.1	141.48	1603.6	156.59	1989.1	391.24	3095.4	338.96	3177.1	2746.1	13421			152.38	1645.7							38.59	167.88	62.872	1251.8	30.699	840.89	36.721	1333.3	69.843
											90.953	1036.4	81.035	1444.5	83.967	2212.8	46.419	263.89	141.46	1984.4	21.288	539.3	440.56	3445.7	343.49	2714.7	538.63	3189.2	403.59	4389.6			758.15	5435.6							64.837	244.95	63.162	633.49	32.965	1331.2	9.0888	558.34	35.896
											137.06	1400.8	88.765	732	69.296	1623.4	142.89	805.1	63.312	5316.9	76.661	854.99	136.68	1517.3	545.05	2974.3	639.41	4394.2	461.4	3929.4			1314	6988.5							22.871	48.088	71.43	1675.1	44.225	666.68	18.87	797.86	73.512
											73.438	1111.4	25.688	212.21	46.051	704.81	109.98	686.21	96.952	1509.8	164.99	1024	982.93	5227.8	206.09	1663.8	323.75	3332.2	1263.7	6329.7			386.67	3398							25.12	100.37	153.46	6562.1	24.936	94.995	73.917	2067.5	35.576
											113.09	1390.9	46.19	1048	73.48	451.54	85.88	816.86	75.194	1052.9	198.67	2214.9	23.014	46.555	331.29	2309.9	465.53	3966.2	1253.4	12345			708.48	6875.6							33.739	160.49	81.381	1963	74.079	1787.7	15.21	466.75	58.644
											137.67	1406.9	71.609	591.19	59.546	884.24	344.24	5102	41.275	752.93	114.9	1131.2	341.42	2721.6	533.55	3979.5	552.49	3525.8	1049.6	8961.7			953.93	6392.6							35.375	159.8	63.411	1533	71.364	1678.8	38.774	809.23	42.959
											61.068	742.95	63.629	1081.7	96.135	1602.2	345.95	3818.6	35.569	478.98	180.42	198.98	1422.5	6716	296.52	1555.4	445.69	3259.1	1214.1	6502.6			1193.2	7005.2							31.575	175.29	67.795	1792	18.904	894.81	110.44	1427.5	38.268
											15.275	714.81	88.174	2374.5	168.7	1603.4	86.04	745.27	111.54	1346.7	241.86	300.85	397.28	2515.6	357.72	2822.3	810.39	4931.8	950.31	7900.5			1622.6	9353							15.538	50.886	38.706	610.21	95.874	2030.3	64.446	1090.9	10.051
											90.43	1025	67.773	1175.2	61.061	1045.3	467.94	2936.5	146.17	1324.8	19.273	479.27	298.49	1677.4	406.99	3429.6	390.64	3013.5	625.83	7459			69.15	2909.4							38.32	157.24	53.25	1658.2	38.629	1108.3	78.849	1669.8	31.434
											66.808	985.27	31.262	347.8	104.52	1211.7	225.12	5726.8	761.43	8331.8	39.298	42.826	488.8	4514.3	569.73	3884	146.63	890.23	927.08	4815			770.21	5233.2							39.351	141.94	31.318	1142	79.852	1631.4	73.095	1184.1	29.01
											38.58	1153.9	114.85	1442.9	256.29	2082.8	229.39	1582.9	621.73	7644.7	53.097	546.73	332.5	1925.7	220.73	1664.5	469.48	2673.9	435.68	4444.5			998.15	7207.4							28.412	137.59	70.291	1552	34.115	995.99	28.905	812.95	68.502
											98.305	1067.4	37.382	354.62	27.949	531.27	330.34	4785.2	221.09	2629.2	31.387	137.8	206.92	1638.2	328.15	2547.1	535.03	3336.4	817.23	6250.1			893.49	6180							39.989	138.02	153.15	86.683	85.097	1680.7	18.926	248.23	37.319
											149.2	1568.8	52.601	626.55	72.047	1474.8	130.66	1011	242.35	2102.2	31.22	112.74	326.82	2115.8	522.08	3209.7	381.35	2412.5	333.93	5174.2			623.52	3438.2							35.611	136.6	44.803	855.89	52.818	960.97	79.952	1809	24.913
											469.6	5035.3	49.199	349.81	104.2	1589.7	147.28	746.27	31.307	771.89	256.9	2320.3	336.49	2696.6	332.12	3006.4	409.05	2919.5	316.89	3406.1			2255.4	11653							26.3	124.48	61.539	2018.4	82.256	2071.5	17.907	302.67	21.43
											46.711	754.88	69.339	879.89	94.283	1582.4	19.535	45.002	165.48	2335.9	211.73	2151.9	722.56	4501.9	627.88	4414.7	311.56	2107	285.93	1423.4			347.69	3866.9							66.612	189.08	72.697	1066.7	28.547	854.88	29.812	137.54	50.512
											85.366	895.05	124.63	1648.1	30.461	93.482	110.85	842.61	129.76	942.71	175.53	1082.4	508.71	2651.6	374.85	2395.5	38.91	428.08	355.04	5256.5			863.99	7293.7							24.325	65.254	74.477	2053.6	39.32	1284.7	47.135	1306.5	21.816
											631.01	4939.2	103	1079.9	69.011	1433.5	87.965	614.4	129.01	968.38	122.02	1190.8	458.38	3340.3	179	1159.5	284.91	1929.6	265.61	5071			624.47	4933.5							23.823	105.06	50.288	1043.1	110.02	1918.9	60.743	1087.5	28.494
											107.92	1649	137.46	2121.9	67.529	966.06	460.74	4220.5	175.4	1500.6	314.73	1642.4	149.14	2037.3	141.41	756.98	256.77	1468.5	431.01	4971.8			501.39	5943.3							28.607	99.281	135.81	5923.6	26.263	826.41	89.856	1321.2	42.43
											117.94	1210.8	91.658	1242	19.752	1034.6	271.33	2411.4	144.27	1236.9	48.076	909.07	39.941	940.31	641.39	3789.5	163.81	1111.2	910.98	9988.1			1384.9	9046.6							30.741	141.59	45.743	1050.5	15.627	52.591	59.533	1091.2	30.994
											49.545	874.78	64.748	522.99	126.8	1613.8	124.5	1373	275.36	4969.8	346.86	2212.7	253.01	1776.8	411.17	2842.4	372.21	2443.8	541.23	12002			695.49	10586							70.538	223.21	79.329	1966.7	38.757	1308.7	12.059	37.669	11.88
											216.98	1986.1	57.56	874.72	90.245	1555.6	292.31	1517.6	194.89	1521.4	255.26	1863.9	300.59	2308.7	354.56	2932.4	287.02	1845.1	171.37	3121.6			1244.3	9282.9							52.537	214.56	50.088	1163.6	18.743	75.567	27.373	54.683	15.458
											137.61	1418.2	76.191	616.32	121.27	1389.6	111.8	1275.6	140.11	1829	302.96	302.82	65.775	767.71	481.6	3061.3	292.37	1755.3	114.83	2436.5			1742.9	8396.4							33.883	136.65	82.331	1735.1	33.091	861.31	42.904	457.9	103.68
											633.48	5064.4	90.049	3279.5	97.327	2013.4	123.33	852.88	194.61	1533.2	80.573	878.11	279.84	1260	99.195	1282.2	243.09	2899.9	445.73	4753.6			358.03	1760.4							22.299	106.13	49.013	1066.8	62.392	1959.2	45.765	977.21	10.222
											47.461	1293.6	172.53	1896.4	81.681	1351.1	100.37	675.95	94.227	1134.2	174.36	1221.9	207.37	1135.1	313.18	1909.9	622.22	4320.9	640.82	4026.1			1386.4	6659							20.374	60.8	58.289	1558.9	55.451	1309.5	28.339	47.888	35.869
											31.671	395.71	105.5	1199	84.9	1217.7	87.559	717.25	104.83	1055.9	677.57	7140.1	310.54	2331.1	87.17	921.39	213.75	3176.3	1155.4	12518			1434.5	8180.5							23.237	121.46	22.745	440.9	36.76	808.48	83.818	2643	38.292
											591.12	4641.1	37.939	265.67	86.667	903.73	79.106	568.25	63.434	915.32	226.09	2012.1	353.43	2284.2	824.95	5008.9	328.18	1754.3	588.99	7589.5			1150.8	8945.9							35.7	155.24	47.356	1608.3	25.913	1005.2	42.219	44.649	42.746
											138.44	1724.8	29.504	778.34	238.33	2284.3	276.6	1561.4	154.8	1568.9	194	2208.5	378.51	2504.8	601.21	3119.5	361.83	2660	812.51	5308.2			1169	9799.6							35.341	131.5	16.517	326.79	40.877	712.36	36.274	108.51	59.061
											93.929	1084	72.932	973.3	189.92	2133.5	104.81	25.727	98.65	1298	267.1	2080.5	310.27	1663.7	353.36	1657.8	522.72	2591.4	721.3	11120			1707.7	10269							29.83	126.19	44.195	1133.2	30.584	617.38	29.858	1389	51.872
											125.13	1566.8	83.606	1255.4	93.493	1083.8	77.033	876.62	162.75	1779.4	42.471	646.16	22.96	152.14	159.1	1164	512.6	3704.6	2976.5	12672			957.16	9370.3							25.611	399.9	23.245	430.65	39.157	873.55	58.965	1578.6	46.285
											118.28	1595	83.211	977.85	64.454	810.47	199.57	1625.8	148.75	1195.1	273.44	2837.2	45.235	354.03	107.37	2215.3	343.72	2478.1	180.55	2920.5			841.51	5410.1							64.603	1188.7	63.446	1800.3	60.448	2038.4	65.416	1139.6	63.883
											129.14	1503.7	53.876	973.43	286.1	2821.6	84.074	655.06	211.68	3382	62.528	539.36	256.36	2396.4	138.55	1294.5	333.97	2340.9	1307.2	9581.4			1157.1	8076							33.388	435.89	80.024	1726.8	27.465	135.48	53.306	820.58	52.751
											100.26	1137.4	71.935	1026.1	86.012	859.95	142.43	970.3	37.48	193.78	178.94	1795.7	600.37	2931.6	456.96	2821.4	420.13	2548.3	812.15	5358.4			1565.2	9168.9							52.051	1604	82.869	1661.7	25.871	1222.3	139.07	2034	44.564
											63.62	744.48	43.872	710.19	12.511	327.2	109.48	28.939	109.41	1351	137.41	1153.8	758.03	4155.3	309.14	1668.7	501.7	3000.2	416.2	4279.5			760.12	11166							22.418	553.68	95.187	1983	37.836	841.57	99.925	1667.9	46.871
											83.355	1153	12.15	200.4	165.62	2232	90.94	368.21	134.82	2351.7	210.09	1732.6	230.82	1182.3	372.5	1980.7	391.59	2574.2	2559.9	12412			44.071	186.45							27.397	1245	113.36	2213.4	68.199	1784	46.067	737.53	22.38
											57.157	725.92	121.16	1637.3	64.556	1353.7	86.895	504.01	101.85	1656.3	394.39	3503	216.21	2365.8	323.05	2209.8	187.36	1476.5	2433.1	12205			1279.1	10429							51.612	1683.3	74.099	762.52	35.555	510.57	47.015	938.11	46.613
											99.097	1119	34.464	661.24	225.9	3346.8	91.955	415.14	201.95	1604.3	91.366	848.18	524.76	4381	302.57	1718.5	225.12	10082	3720	14366			1348.7	6284.1							56.42	1147.2	37.633	699.79	23.326	449.76	34.579	1289	96.389
											51.961	772.85	174.53	1678.5	52.654	33.97	169.01	1737.9	114.5	1700.3	215.75	1822.6	361.02	2798.1	497.77	3536.3	288.6	2515.7	236.04	4904.7			31.861	873.16							40.237	1082.9	43.262	1300.9	22.238	264.53	90.245	2824.3	34.546
											104.16	1489.3	52.022	1322.8	11.309	347.75	59.191	576.68	144.66	1684.4	261.05	1597.5	265.24	3388.6	169.58	1640.9	556.22	2572.5	376.98	4976.4			1260.2	8823.8							55.625	1166	67.143	1354	46.286	1364.4	39.475	49.58	65.551
											73.165	668.68	208.9	1607.9	49.03	17.577	29.031	303.48	153.95	2310.9	337.09	3065.5	264.48	1769.8	252.85	1587.7	189.48	1364.9	963.46	5879.1			79.744	245.83							48.688	2409.8	31.714	595.8	20.463	146.4	114.42	2096.7	54.67
											79.327	714.21	187.41	2634.7	25.358	299.1	257.88	2116.7	206.03	1443.9	254.59	4655.8	70.738	535.76	506.57	2691.6	392.77	2336.3	268.92	3440.4			838.85	6523.2							57.214	901.65	39.023	976.25	64.838	1321.9	18.633	869.11	64.691
											120.56	1661.3	54.114	887.91	19.187	47.127	403.76	3413.6	96.22	970.51	226.97	2211	443.95	2947.9	20.7	180.77	524.25	3382.3	3917.4	15371			482.34	8472							50.836	1778.4	57.266	2044.2	26.146	282.07	59.692	556.16	24.805
											27.537	252.63	78.43	1521.9	43.388	408.54	45.009	2633.5	72.955	1224.4	60.571	631.44	233.52	1758.2	388.49	2058.4	51.265	928.61	719.61	7548.2			806.45	6916.2							42.988	1597.1	18.364	708.26	30.552	682.34	38.784	691.24	24.39
											69.022	709.1	105.62	1433.4	33.357	381.97	222.81	1639.7	39.769	496.81	119.08	1741.5	149.69	1041.4	29.647	216.74	205.8	1592.5	649.35	9612.7			60.571	1867.3							32.506	1141.7	28.947	68.576	80.724	1866	67.678	1179.5	27.279
											138.63	1846.8	42.017	1456.4	60.53	1624.1	461.63	2958.8	43.914	677.05	26.085	51.21	357.6	2917.9	451.28	1900.3	122.38	1239.7	596.03	5737.5			112.65	853.3							50.096	833.09	44.296	926.7	79.033	2713.8	101.36	1637.4	39.369
[truncated: 1,101 more rows]
[truncated: 15 more columns]

## Sheet: Fig2c
		FluoReSyn signal normalized by mCherry signal in %
	hours	MG132			control				hours of MG 132 incubation		2						4						8						16								control	hours of DMSO incubation			2						4
[truncated: 1,696 more rows]
[truncated: 15 more columns]

## Sheet: Fig3i
	roi_index	area	mean_intensity	x_roi	y_roi	animal.1	aSyn.1
[truncated: 559 more rows]

[truncated: 13 more sheets: Fig4b, Fig5b, Fig6b, Fig6c, Fig7b, SuppFig1a+b, SuppFig1c, SuppFig2b, SuppFig3a, SuppFig3b, SuppFig4, SuppFig5b, SuppFig6]
